# Supplementary material for: Comparative study on numerical simulation of temperature field of farm house with different roof forms
Source: Sci Rep. 2024 Apr 2;14:7772. doi: 10.1038/s41598-024-54751-0 (PMC10987570; doi:10.1038/s41598-024-54751-0)
Supplement: Supplementary file 1 — Supplementary Information 1. [file 41598_2024_54751_MOESM1_ESM.xlsx]

## Sheet: Sheet1
Hour	Outdoor temperature	Flat roof	Equal-sloped roof	Non-equal-sloped roof
1	22.377	21.8426	21.6275	22.4907
1.02558	22.4217	21.861	21.6477	22.4924
1.05117	22.4664	21.8796	21.6681	22.4938
1.07675	22.5113	21.8983	21.6887	22.4942
1.10234	22.5562	21.9172	21.7094	22.4956
1.12792	22.6012	21.9362	21.7303	22.4963
1.1535	22.6463	21.9553	21.7513	22.4976
1.17909	22.6915	21.9746	21.7726	22.4986
1.20467	22.7367	21.994	21.7939	22.4998
1.23026	22.7821	22.0136	21.8154	22.5011
1.25584	22.8275	22.0333	21.8371	22.5021
1.28142	22.873	22.0532	21.8589	22.5038
1.30701	22.9186	22.0732	21.8809	22.5047
1.33259	22.9643	22.0934	21.9031	22.5067
1.35818	23.01	22.1136	21.9254	22.5073
1.38376	23.0559	22.1341	21.9478	22.5099
1.40934	23.1018	22.1547	21.9704	22.5102
1.43493	23.1478	22.1754	21.9932	22.5132
1.46051	23.1938	22.1962	22.0161	22.5132
1.4861	23.2399	22.2172	22.0392	22.5164
1.51168	23.2861	22.2384	22.0624	22.5168
1.53726	23.3324	22.2596	22.0858	22.5198
1.56285	23.3787	22.281	22.1093	22.5206
1.58843	23.4251	22.3026	22.1329	22.5233
1.61402	23.4716	22.3243	22.1568	22.5246
1.6396	23.5182	22.3461	22.1807	22.527
1.66518	23.5648	22.3681	22.2048	22.5288
1.69077	23.6114	22.3901	22.2291	22.5309
1.71635	23.6582	22.4124	22.2535	22.5332
1.74194	23.705	22.4347	22.2781	22.535
1.76752	23.7519	22.4572	22.3028	22.5378
1.7931	23.7988	22.4799	22.3276	22.5392
1.81869	23.8458	22.5026	22.3526	22.5426
1.84427	23.8928	22.5255	22.3778	22.5436
1.86986	23.9399	22.5486	22.4031	22.5477
1.89544	23.9871	22.5717	22.4285	22.5482
1.92102	24.0343	22.595	22.4541	22.5529
1.94661	24.0816	22.6184	22.4798	22.553
1.97219	24.1289	22.642	22.5056	22.5579
1.99778	24.1763	22.6657	22.5316	22.5584
2.02336	24.2237	22.6895	22.5578	22.5629
2.04894	24.2712	22.7134	22.584	22.5641
2.07453	24.3187	22.7375	22.6104	22.5682
2.10011	24.3663	22.7617	22.637	22.57
2.1257	24.4139	22.786	22.6637	22.5736
2.15128	24.4616	22.8105	22.6905	22.5761
2.17686	24.5093	22.8351	22.7175	22.5792
2.20245	24.5571	22.8598	22.7446	22.5824
2.22803	24.6049	22.8846	22.7718	22.589
2.25362	24.6527	22.9095	22.7992	22.5957
2.2792	24.7006	22.9346	22.8267	22.6026
2.30478	24.7486	22.9598	22.8543	22.6098
2.33037	24.7965	22.9851	22.8821	22.6172
2.35595	24.8446	23.0106	22.91	22.6247
2.38154	24.8926	23.0361	22.938	22.6325
2.40712	24.9407	23.0618	22.9662	22.6405
2.4327	24.9888	23.0876	22.9945	22.6487
2.45829	25.037	23.1136	23.0229	22.6571
2.48387	25.0852	23.1396	23.0515	22.6658
2.50945	25.1334	23.1658	23.0801	22.6746
2.53504	25.1816	23.1921	23.1089	22.6836
2.56062	25.2299	23.2185	23.1379	22.6929
2.58621	25.2782	23.245	23.1669	22.7023
2.61179	25.3266	23.2716	23.1961	22.712
2.63737	25.375	23.2984	23.2254	22.7128
2.66296	25.4233	23.3252	23.2549	22.7218
2.68854	25.4718	23.3522	23.2844	22.7319
2.71413	25.5202	23.3793	23.3141	22.7422
2.73971	25.5687	23.4065	23.3439	22.7526
2.76529	25.6172	23.4339	23.3738	22.7633
2.79088	25.6657	23.4613	23.4039	22.7742
2.81646	25.7142	23.4888	23.434	22.7853
2.84205	25.7628	23.5165	23.4643	22.7966
2.86763	25.8113	23.5443	23.4947	22.8081
2.89321	25.8599	23.5721	23.5252	22.8198
2.9188	25.9085	23.6001	23.5559	22.8317
2.94438	25.9571	23.6282	23.5866	22.8438
2.96997	26.0058	23.6564	23.6175	22.8561
2.99555	26.0544	23.6847	23.6485	22.8686
3.02113	26.1031	23.7132	23.6796	22.8813
3.04672	26.1517	23.7417	23.7108	22.8942
3.0723	26.2004	23.7703	23.7421	22.9073
3.09789	26.2491	23.799	23.7735	22.9207
3.12347	26.2978	23.8279	23.8051	22.9342
3.14905	26.3465	23.8568	23.8367	22.9479
3.17464	26.3952	23.8859	23.8685	22.9618
3.20022	26.4439	23.915	23.9004	22.9759
3.22581	26.4926	23.9443	23.9324	22.9902
3.25139	26.5413	23.9736	23.9645	23.0047
3.27697	26.59	24.0031	23.9966	23.0194
3.30256	26.6387	24.0326	24.029	23.0343
3.32814	26.6874	24.0623	24.0614	23.0494
3.35373	26.7361	24.092	24.0939	23.0647
3.37931	26.7848	24.1219	24.1265	23.0801
3.40489	26.8335	24.1518	24.1592	23.0958
3.43048	26.8822	24.1819	24.192	23.1117
3.45606	26.9309	24.212	24.2249	23.1278
3.48165	26.9796	24.2423	24.258	23.144
3.50723	27.0282	24.2726	24.2911	23.1605
3.53281	27.0769	24.303	24.3243	23.1771
3.5584	27.1256	24.3335	24.3576	23.1939
3.58398	27.1742	24.3641	24.391	23.211
3.60957	27.2228	24.3948	24.4246	23.2282
3.63515	27.2714	24.4256	24.4582	23.2456
3.66073	27.32	24.4565	24.4919	23.2486
3.68632	27.3686	24.4875	24.5257	23.2507
3.7119	27.4172	24.5185	24.5596	23.2632
3.73749	27.4657	24.5497	24.5935	23.2809
3.76307	27.5143	24.5809	24.6276	23.2989
3.78865	27.5628	24.6123	24.6618	23.3171
3.81424	27.6113	24.6437	24.6961	23.3354
3.83982	27.6597	24.6752	24.7304	23.3539
3.86541	27.7082	24.7068	24.7648	23.3726
3.89099	27.7566	24.7384	24.7994	23.3915
3.91657	27.805	24.7702	24.834	23.4106
3.94216	27.8534	24.802	24.8687	23.4299
3.96774	27.9017	24.8339	24.9035	23.4493
3.99333	27.95	24.8659	24.9383	23.469
4.01891	27.9983	24.898	24.9733	23.4888
4.04449	28.0466	24.9302	25.0083	23.5088
4.07008	28.0948	24.9624	25.0434	23.5289
4.09566	28.143	24.9947	25.0786	23.5493
4.12125	28.1911	25.0271	25.1139	23.5698
4.14683	28.2393	25.0596	25.1493	23.5905
4.17241	28.2873	25.0922	25.1847	23.6114
4.198	28.3354	25.1248	25.2202	23.6325
4.22358	28.3834	25.1575	25.2558	23.6538
4.24917	28.4314	25.1903	25.2915	23.6752
4.27475	28.4793	25.2231	25.3272	23.6968
4.30033	28.5272	25.2561	25.363	23.7185
4.32592	28.5751	25.2891	25.3989	23.7405
4.3515	28.6229	25.3221	25.4349	23.7626
4.37709	28.6706	25.3553	25.4709	23.7849
4.40267	28.7183	25.3885	25.507	23.8074
4.42825	28.766	25.4218	25.5432	23.83
4.45384	28.8137	25.4551	25.5795	23.8528
4.47942	28.8612	25.4885	25.6158	23.8758
4.50501	28.9088	25.522	25.6522	23.8989
4.53059	28.9562	25.5556	25.6886	23.9222
4.55617	29.0037	25.5892	25.7251	23.9457
4.58176	29.051	25.6229	25.7617	23.9693
4.60734	29.0984	25.6566	25.7984	23.9931
4.63293	29.1456	25.6904	25.8351	24.0171
4.65851	29.1929	25.7243	25.8719	24.0413
4.68409	29.24	25.7582	25.9087	24.0656
4.70968	29.2871	25.7922	25.9456	24.09
4.73526	29.3342	25.8263	25.9826	24.1147
4.76085	29.3811	25.8604	26.0196	24.1394
4.78643	29.4281	25.8946	26.0566	24.1644
4.81201	29.4749	25.9288	26.0938	24.1895
4.8376	29.5217	25.9631	26.131	24.2148
4.86318	29.5685	25.9975	26.1682	24.2402
4.88877	29.6151	26.0319	26.2055	24.2658
4.91435	29.6618	26.0663	26.2429	24.2915
4.93993	29.7083	26.1009	26.2803	24.3174
4.96552	29.7548	26.1354	26.3177	24.3435
4.9911	29.8012	26.1701	26.3553	24.3697
5.01669	29.8475	26.2047	26.3928	24.396
5.04227	29.8938	26.2395	26.4304	24.4225
5.06785	29.94	26.2742	26.4681	24.4492
5.09344	29.9861	26.3091	26.5058	24.476
5.11902	30.0322	26.344	26.5436	24.5029
5.14461	30.0781	26.3789	26.5814	24.53
5.17019	30.124	26.4139	26.6192	24.5573
5.19577	30.1699	26.4489	26.6571	24.5847
5.22136	30.2156	26.484	26.695	24.6123
5.24694	30.2613	26.5191	26.733	24.6399
5.27253	30.3069	26.5542	26.771	24.6678
5.29811	30.3524	26.5894	26.8091	24.6958
5.32369	30.3978	26.6247	26.8472	24.7239
5.34928	30.4432	26.66	26.8853	24.7522
5.37486	30.4884	26.6953	26.9235	24.7806
5.40044	30.5336	26.7307	26.9617	24.8091
5.42603	30.5787	26.7661	27	24.8378
5.45161	30.6237	26.8015	27.0383	24.8666
5.4772	30.6686	26.837	27.0766	24.8956
5.50278	30.7135	26.8726	27.1149	24.9247
5.52836	30.7582	26.9081	27.1533	24.9539
5.55395	30.8029	26.9437	27.1918	24.9833
5.57953	30.8474	26.9794	27.2302	25.0128
5.60512	30.8919	27.015	27.2687	25.0424
5.6307	30.9363	27.0508	27.3072	25.0721
5.65628	30.9806	27.0865	27.3457	25.102
5.68187	31.0248	27.1223	27.3843	25.1321
5.70745	31.0689	27.1581	27.4229	25.1622
5.73304	31.1129	27.1939	27.4615	25.1925
5.75862	31.1568	27.2298	27.5001	25.2229
5.7842	31.2006	27.2657	27.5388	25.2534
5.80979	31.2443	27.3016	27.5775	25.2841
5.83537	31.2879	27.3375	27.6162	25.3148
5.86096	31.3314	27.3735	27.6549	25.3457
5.88654	31.3748	27.4095	27.6937	25.3768
5.91212	31.4181	27.4456	27.7325	25.4079
5.93771	31.4613	27.4816	27.7713	25.4392
5.96329	31.5044	27.5177	27.8101	25.4705
5.98888	31.5474	27.5538	27.8489	25.502
6.01446	31.5902	27.5899	27.8877	25.5337
6.04004	31.633	27.6261	27.9266	25.5654
6.06563	31.6757	27.6622	27.9654	25.5972
6.09121	31.7182	27.6984	28.0043	25.6292
6.1168	31.7607	27.7346	28.0432	25.6613
6.14238	31.803	27.7708	28.0821	25.6934
6.16796	31.8452	27.8071	28.121	25.7257
6.19355	31.8873	27.8433	28.16	25.7581
6.21913	31.9293	27.8796	28.1989	25.7906
6.24472	31.9712	27.9159	28.2378	25.8233
6.2703	32.0129	27.9522	28.2768	25.856
6.29588	32.0546	27.9885	28.3157	25.8888
6.32147	32.0961	28.0248	28.3547	25.9218
6.34705	32.1375	28.0612	28.3936	25.9548
6.37264	32.1788	28.0975	28.4326	25.9879
6.39822	32.22	28.1339	28.4715	26.0212
6.4238	32.261	28.1703	28.5105	26.0545
6.44939	32.3019	28.2066	28.5495	26.0879
6.47497	32.3427	28.243	28.5884	26.1215
6.50056	32.3834	28.2794	28.6274	26.1551
6.52614	32.4239	28.3158	28.6663	26.1888
6.55172	32.4644	28.3522	28.7053	26.2227
6.57731	32.5047	28.3886	28.7442	26.2566
6.60289	32.5448	28.4251	28.7832	26.2906
6.62848	32.5849	28.4615	28.8221	26.3247
6.65406	32.6248	28.4979	28.8611	26.3589
6.67964	32.6646	28.5343	28.9	26.3932
6.70523	32.7042	28.5707	28.9389	26.4275
6.73081	32.7437	28.6072	28.9778	26.462
6.7564	32.7831	28.6436	29.0167	26.4965
6.78198	32.8224	28.68	29.0556	26.5311
6.80756	32.8615	28.7164	29.0944	26.5658
6.83315	32.9005	28.7528	29.1333	26.6006
6.85873	32.9393	28.7892	29.1721	26.6355
6.88432	32.978	28.8256	29.211	26.6705
6.9099	33.0166	28.862	29.2498	26.7055
6.93548	33.055	28.8984	29.2885	26.7406
6.96107	33.0933	28.9348	29.3273	26.7758
6.98665	33.1315	28.9712	29.3661	26.811
7.01224	33.1695	29.0076	29.4048	26.8464
7.03782	33.2074	29.0439	29.4435	26.8818
7.0634	33.2451	29.0803	29.4822	26.9173
7.08899	33.2827	29.1166	29.5209	26.9528
7.11457	33.3201	29.1529	29.5595	26.9884
7.14016	33.3574	29.1893	29.5981	27.0241
7.16574	33.3946	29.2256	29.6367	27.0599
7.19132	33.4316	29.2618	29.6753	27.0957
7.21691	33.4685	29.2981	29.7138	27.1316
7.24249	33.5052	29.3344	29.7523	27.1676
7.26808	33.5417	29.3706	29.7908	27.2036
7.29366	33.5781	29.4068	29.8293	27.2397
7.31924	33.6144	29.443	29.8677	27.2758
7.34483	33.6505	29.4792	29.9061	27.312
7.37041	33.6865	29.5154	29.9444	27.3483
7.396	33.7223	29.5515	29.9828	27.3846
7.42158	33.7579	29.5876	30.021	27.4209
7.44716	33.7934	29.6237	30.0593	27.4574
7.47275	33.8287	29.6598	30.0975	27.4939
7.49833	33.8639	29.6959	30.1357	27.5304
7.52392	33.899	29.7319	30.1738	27.567
7.5495	33.9338	29.7679	30.2119	27.6036
7.57508	33.9685	29.8039	30.25	27.6403
7.60067	34.0031	29.8398	30.288	27.677
7.62625	34.0375	29.8757	30.326	27.7138
7.65184	34.0717	29.9116	30.3639	27.7506
7.67742	34.1058	29.9475	30.4018	27.7875
7.703	34.1397	29.9833	30.4397	27.8244
7.72859	34.1734	30.0191	30.4775	27.8614
7.75417	34.207	30.0549	30.5152	27.8984
7.77976	34.2404	30.0906	30.5529	27.9354
7.80534	34.2737	30.1263	30.5906	27.9725
7.83092	34.3068	30.162	30.6282	28.0096
7.85651	34.3397	30.1976	30.6658	28.0467
7.88209	34.3725	30.2332	30.7033	28.0839
7.90768	34.4051	30.2688	30.7408	28.1211
7.93326	34.4375	30.3043	30.7782	28.1584
7.95884	34.4697	30.3398	30.8155	28.1956
7.98443	34.5018	30.3752	30.8528	28.2329
7.999	34.52	30.4106	30.8901	28.2703
8	34.5212	30.446	30.9273	28.3076
8.01001	34.5337	30.4813	30.9644	28.345
8.0356	34.5655	30.5166	31.0015	28.3825
8.06118	34.597	30.5519	31.0385	28.4199
8.08676	34.6284	30.5871	31.0755	28.4574
8.11235	34.6596	30.6222	31.1124	28.4948
8.13793	34.6907	30.6573	31.1492	28.5323
8.16352	34.7216	30.6924	31.186	28.5699
8.1891	34.7522	30.7274	31.2227	28.6074
8.21468	34.7828	30.7624	31.2593	28.645
8.24027	34.8131	30.7973	31.2959	28.6826
8.26585	34.8433	30.8322	31.3325	28.7201
8.29143	34.8733	30.867	31.3689	28.7577
8.31702	34.9031	30.9018	31.4053	28.7954
8.3426	34.9327	30.9365	31.4416	28.833
8.36819	34.9622	30.9711	31.4779	28.8706
8.39377	34.9914	31.0058	31.514	28.9083
8.41935	35.0205	31.0403	31.5502	28.9459
8.44494	35.0494	31.0748	31.5862	28.9836
8.47052	35.0782	31.1093	31.6222	29.0212
8.49611	35.1067	31.1437	31.6581	29.0589
8.52169	35.1351	31.178	31.6939	29.0966
8.54727	35.1632	31.2123	31.7296	29.1342
8.57286	35.1912	31.2465	31.7653	29.1719
8.59844	35.219	31.2807	31.8009	29.2096
8.62403	35.2467	31.3148	31.8364	29.2472
8.64961	35.2741	31.3489	31.8718	29.2849
8.67519	35.3013	31.3829	31.9072	29.3226
8.70078	35.3284	31.4168	31.9425	29.3602
8.72636	35.3553	31.4507	31.9777	29.3978
8.75195	35.382	31.4845	32.0128	29.4355
8.77753	35.4084	31.5182	32.0478	29.4731
8.80311	35.4347	31.5519	32.0828	29.5107
8.8287	35.4609	31.5855	32.1177	29.5483
8.85428	35.4868	31.619	32.1525	29.5859
8.87987	35.5125	31.6525	32.1872	29.6235
8.90545	35.538	31.6859	32.2218	29.661
8.93103	35.5634	31.7192	32.2563	29.6986
8.95662	35.5885	31.7525	32.2907	29.7361
8.9822	35.6135	31.7857	32.3251	29.7736
9.00779	35.6383	31.8188	32.3593	29.8111
9.03337	35.6628	31.8519	32.3935	29.8485
9.05895	35.6872	31.8849	32.4276	29.886
9.08454	35.7114	31.9178	32.4616	29.9234
9.11012	35.7353	31.9506	32.4955	29.9608
9.13571	35.7591	31.9834	32.5293	29.9981
9.16129	35.7827	32.0161	32.563	30.0355
9.18687	35.8061	32.0487	32.5966	30.0728
9.21246	35.8293	32.0813	32.6301	30.1101
9.23804	35.8523	32.1137	32.6635	30.1473
9.26363	35.8751	32.1461	32.6968	30.1845
9.28921	35.8976	32.1784	32.7301	30.2217
9.31479	35.92	32.2106	32.7632	30.2588
9.34038	35.9422	32.2428	32.7962	30.2959
9.36596	35.9642	32.2749	32.8291	30.333
9.39155	35.986	32.3069	32.862	30.37
9.41713	36.0076	32.3388	32.8947	30.407
9.44271	36.0289	32.3706	32.9273	30.444
9.4683	36.0501	32.4023	32.9598	30.4809
9.49388	36.0711	32.434	32.9922	30.5177
9.51947	36.0919	32.4655	33.0245	30.5546
9.54505	36.1124	32.497	33.0567	30.5913
9.57063	36.1328	32.5284	33.0888	30.6281
9.59622	36.1529	32.5597	33.1208	30.6647
9.6218	36.1729	32.591	33.1527	30.7014
9.64739	36.1926	32.6221	33.1845	30.7379
9.67297	36.2121	32.6532	33.2161	30.7745
9.69855	36.2315	32.6841	33.2477	30.8109
9.72414	36.2506	32.715	33.2791	30.8474
9.74972	36.2695	32.7458	33.3104	30.8837
9.77531	36.2882	32.7765	33.3416	30.92
9.80089	36.3067	32.8071	33.3727	30.9563
9.82647	36.325	32.8376	33.4037	30.9925
9.85206	36.343	32.868	33.4346	31.0286
9.87764	36.3609	32.8983	33.4653	31.0647
9.90323	36.3785	32.9285	33.496	31.1007
9.92881	36.396	32.9586	33.5265	31.1366
9.95439	36.4132	32.9886	33.5569	31.1725
9.97998	36.4302	33.0186	33.5872	31.2083
10	36.4434	33.0484	33.6174	31.2441
10.002	36.4447	33.0782	33.6474	31.2798
10.0056	36.447	33.1078	33.6773	31.3154
10.0311	36.4636	33.1373	33.7071	31.3509
10.0567	36.48	33.1668	33.7368	31.3864
10.0823	36.4962	33.1961	33.7664	31.4218
10.1079	36.5121	33.2253	33.7958	31.4571
10.1335	36.5279	33.2545	33.8251	31.4924
10.1591	36.5434	33.2835	33.8543	31.5275
10.1846	36.5587	33.3124	33.8834	31.5626
10.2102	36.5738	33.3413	33.9123	31.5977
10.2358	36.5887	33.37	33.9411	31.6326
10.2614	36.6033	33.3986	33.9698	31.6675
10.287	36.6178	33.4271	33.9984	31.7022
10.3126	36.632	33.4555	34.0268	31.7369
10.3382	36.646	33.4838	34.0551	31.7716
10.3637	36.6598	33.512	34.0833	31.8061
10.3893	36.6734	33.5401	34.1113	31.8405
10.4149	36.6868	33.568	34.1392	31.8749
10.4405	36.6999	33.5959	34.167	31.9091
10.4661	36.7129	33.6236	34.1946	31.9433
10.4917	36.7256	33.6513	34.2221	31.9774
10.5172	36.7381	33.6788	34.2495	32.0114
10.5428	36.7503	33.7062	34.2767	32.0453
10.5684	36.7624	33.7335	34.3038	32.0791
10.594	36.7742	33.7607	34.3308	32.1128
10.6196	36.7858	33.7878	34.3576	32.1465
10.6452	36.7972	33.8148	34.3843	32.18
10.6707	36.8084	33.8416	34.4109	32.2134
10.6963	36.8194	33.8684	34.4373	32.2467
10.7219	36.8301	33.895	34.4636	32.28
10.7475	36.8406	33.9215	34.4897	32.3131
10.7731	36.8509	33.9479	34.5157	32.3461
10.7987	36.861	33.9741	34.5416	32.379
10.8242	36.8709	34.0003	34.5673	32.4118
10.8498	36.8805	34.0263	34.5929	32.4445
10.8754	36.8899	34.0522	34.6183	32.4771
10.8769	36.8904	34.078	34.6436	32.5096
10.8999	36.8987	34.1037	34.6687	32.542
10.901	36.8991	34.1292	34.6937	32.5743
10.9229	36.9068	34.1546	34.7186	32.6065
10.9266	36.908	34.1799	34.7433	32.6385
10.9459	36.9147	34.2051	34.7679	32.6705
10.9522	36.9168	34.2302	34.7923	32.7023
10.9778	36.9253	34.2551	34.8165	32.734
10.992	36.93	34.2799	34.8407	32.7656
11	36.9325	34.3046	34.8646	32.7971
11.0033	36.9336	34.3292	34.8885	32.8285
11.015	36.9373	34.3536	34.9121	32.8597
11.0289	36.9417	34.3779	34.9357	32.8908
11.038	36.9445	34.4021	34.959	32.9218
11.0545	36.9495	34.4261	34.9823	32.9527
11.0611	36.9515	34.4501	35.0053	32.9835
11.0801	36.9572	34.4738	35.0282	33.0141
11.0841	36.9583	34.4975	35.051	33.0446
11.1057	36.9646	34.521	35.0736	33.075
11.1071	36.965	34.5445	35.0961	33.1053
11.1301	36.9714	34.5677	35.1184	33.1354
11.1313	36.9717	34.5909	35.1405	33.1654
11.1532	36.9777	34.6139	35.1625	33.1953
11.1568	36.9787	34.6368	35.1844	33.225
11.1762	36.9838	34.6595	35.206	33.2546
11.1824	36.9854	34.6821	35.2276	33.2841
11.1992	36.9897	34.7046	35.2489	33.3135
11.208	36.9919	34.7269	35.2701	33.3427
11.2222	36.9955	34.7491	35.2912	33.3718
11.2336	36.9982	34.7712	35.3121	33.4007
11.2452	37.001	34.7931	35.3328	33.4295
11.2592	37.0043	34.8149	35.3534	33.4582
11.2683	37.0064	34.8366	35.3738	33.4867
11.2848	37.0101	34.8581	35.394	33.5151
11.2913	37.0116	34.8795	35.4141	33.5433
11.3103	37.0157	34.9008	35.434	33.5714
11.3143	37.0166	34.9219	35.4538	33.5994
11.3359	37.0211	34.9429	35.4734	33.6272
11.3373	37.0214	34.9637	35.4928	33.6549
11.3604	37.0261	34.9844	35.5121	33.6824
11.3615	37.0263	35.0049	35.5312	33.7098
11.3834	37.0305	35.0254	35.5502	33.737
11.3871	37.0312	35.0456	35.5689	33.7641
11.4064	37.0348	35.0658	35.5875	33.7911
11.4127	37.0359	35.0857	35.606	33.8179
11.4294	37.0389	35.1056	35.6243	33.8445
11.4383	37.0404	35.1253	35.6424	33.871
11.4525	37.0428	35.1449	35.6603	33.8973
11.4638	37.0447	35.1643	35.6781	33.9235
11.4755	37.0466	35.1835	35.6957	33.9495
11.4894	37.0487	35.2027	35.7132	33.9754
11.4985	37.0501	35.2216	35.7304	34.0011
11.515	37.0525	35.2405	35.7475	34.0267
11.5215	37.0535	35.2592	35.7645	34.0521
11.5406	37.0561	35.2777	35.7812	34.0773
11.5445	37.0567	35.2961	35.7978	34.1024
11.5662	37.0595	35.3143	35.8142	34.1273
11.5676	37.0597	35.3324	35.8305	34.1521
11.5906	37.0625	35.3504	35.8466	34.1767
11.5918	37.0626	35.3682	35.8625	34.2012
11.6136	37.0651	35.3858	35.8782	34.2254
11.6174	37.0655	35.4034	35.8938	34.2495
11.6366	37.0676	35.4207	35.9092	34.2735
11.6429	37.0682	35.4379	35.9244	34.2973
11.6597	37.0699	35.455	35.9394	34.3209
11.6685	37.0707	35.4719	35.9543	34.3444
11.6827	37.0719	35.4886	35.969	34.3677
11.6941	37.0729	35.5052	35.9835	34.3908
11.7057	37.0739	35.5217	35.9978	34.4137
11.7197	37.0749	35.538	36.012	34.4365
11.7287	37.0756	35.5541	36.026	34.4591
11.7453	37.0767	35.5701	36.0398	34.4816
11.7518	37.0771	35.5859	36.0535	34.5038
11.7709	37.0783	35.6016	36.0669	34.5259
11.7748	37.0785	35.6172	36.0802	34.5478
11.7964	37.0796	35.6325	36.0933	34.5696
11.7978	37.0797	35.6478	36.1062	34.5912
11.8208	37.0806	35.6628	36.119	34.6126
11.822	37.0807	35.6755	36.1296	34.6338
11.8438	37.0815	35.6777	36.1315	34.6548
11.8476	37.0816	35.6784	36.1321	34.6757
11.8669	37.0821	35.6925	36.1439	34.6964
11.8732	37.0822	35.7071	36.1562	34.7169
11.8899	37.0825	35.7215	36.1682	34.7372
11.8988	37.0826	35.7358	36.18	34.7574
11.9129	37.0828	35.75	36.1917	34.7773
11.9244	37.0828	35.7639	36.2032	34.7971
11.9359	37.0829	35.7777	36.2145	34.8167
11.9499	37.0828	35.7914	36.2257	34.8362
11.959	37.0828	35.8049	36.2366	34.8554
11.9755	37.0826	35.8182	36.2474	34.8745
11.982	37.0825	35.8314	36.258	34.8933
12	37.0821	35.8444	36.2684	34.912
12.0011	37.0821	35.8573	36.2786	34.9305
12.005	37.082	35.87	36.2886	34.9488
12.0267	37.0814	35.8826	36.2985	34.967
12.028	37.0813	35.8949	36.3082	34.9849
12.0511	37.0805	35.9072	36.3177	35.0027
12.0523	37.0804	35.9192	36.327	35.0202
12.0741	37.0795	35.9311	36.3361	35.0376
12.0779	37.0793	35.9429	36.3451	35.0548
12.0971	37.0783	35.9545	36.3538	35.0718
12.1034	37.0779	35.9659	36.3624	35.0886
12.1201	37.0769	35.9771	36.3708	35.1052
12.129	37.0763	35.9882	36.379	35.1216
12.1431	37.0753	35.9992	36.387	35.1354
12.1546	37.0745	36.0099	36.3944	35.1379
12.1662	37.0736	36.0205	36.3949	35.1386
12.1802	37.0724	36.031	36.4014	35.1539
12.1892	37.0716	36.0412	36.4025	35.1698
12.2058	37.0701	36.0514	36.4081	35.1854
12.2122	37.0695	36.0613	36.41	35.2009
12.2314	37.0676	36.0711	36.4147	35.2161
12.2352	37.0672	36.0807	36.4173	35.2312
12.257	37.0648	36.0902	36.4212	35.2461
12.2583	37.0647	36.0995	36.4244	35.2607
12.2813	37.062	36.1086	36.4275	35.2752
12.2825	37.0619	36.1176	36.4313	35.2895
12.3043	37.0592	36.1264	36.4336	35.3036
12.3081	37.0587	36.135	36.438	35.3174
12.3273	37.0561	36.1361	36.4396	35.3311
12.3337	37.0553	36.1388	36.4446	35.3446
12.3504	37.0529	36.1435	36.4455	35.3579
12.3593	37.0516	36.1518	36.4509	35.371
12.3734	37.0495	36.1599	36.4512	35.3839
12.3849	37.0478	36.1679	36.4567	35.3965
12.3964	37.046	36.1757	36.4571	35.409
12.4105	37.0437	36.1833	36.4621	35.4213
12.4194	37.0422	36.1908	36.4631	35.4334
12.436	37.0394	36.1981	36.4674	35.4453
12.4424	37.0382	36.2052	36.4689	35.4569
12.4616	37.0348	36.2083	36.4725	35.4684
12.4655	37.0341	36.2122	36.4745	35.4797
12.4872	37.03	36.2146	36.4774	35.4907
12.4885	37.0298	36.219	36.4799	35.5016
12.5115	37.0253	36.2206	36.4806	35.5123
12.5128	37.025	36.2256	36.4822	35.5227
12.5345	37.0206	36.2266	36.4851	35.533
12.5384	37.0198	36.2321	36.4869	35.543
12.5576	37.0158	36.2324	36.4902	35.5528
12.564	37.0144	36.238	36.4914	35.5624
12.5806	37.0107	36.2384	36.495	35.5719
12.5895	37.0087	36.2436	36.4957	35.5811
12.6036	37.0055	36.2445	36.4997	35.5901
12.6151	37.0028	36.249	36.4999	35.5989
12.6266	37.0001	36.2505	36.504	35.6075
12.6407	36.9967	36.2542	36.5042	35.6159
12.6496	36.9945	36.2563	36.5078	35.6169
12.6663	36.9904	36.2594	36.5085	35.6195
12.6727	36.9888	36.2619	36.5116	35.624
12.6919	36.9838	36.2644	36.5126	35.632
12.6957	36.9828	36.2674	36.5152	35.6398
12.7175	36.977	36.2692	36.5165	35.6473
12.7187	36.9767	36.2727	36.5186	35.6546
12.7417	36.9704	36.2739	36.5203	35.6618
12.743	36.97	36.2778	36.5219	35.6687
12.7648	36.9639	36.2785	36.5238	35.6754
12.7686	36.9628	36.2827	36.525	35.6819
12.7878	36.9572	36.2829	36.5272	35.6847
12.7942	36.9553	36.2872	36.528	35.6882
12.8108	36.9503	36.2875	36.5304	35.6903
12.8198	36.9476	36.2914	36.5308	35.6943
12.8338	36.9433	36.2921	36.5333	35.6957
12.8454	36.9397	36.2955	36.5335	35.7001
12.8569	36.9361	36.2966	36.536	35.701
12.871	36.9316	36.2993	36.5361	35.7058
12.8799	36.9287	36.3009	36.5383	35.706
12.8966	36.9232	36.3031	36.5387	35.7109
12.9029	36.9211	36.305	36.5406	35.7112
12.9221	36.9147	36.3067	36.5412	35.7157
12.9259	36.9134	36.3089	36.5426	35.7165
12.9477	36.9059	36.3102	36.5434	35.7202
12.9489	36.9054	36.3127	36.5445	35.7215
12.9733	36.8968	36.3136	36.5454	35.7246
12.995	36.889	36.3163	36.5463	35.7263
12.9989	36.8876	36.3168	36.5473	35.7288
13	36.8872	36.3197	36.5479	35.7309
13.0245	36.8781	36.3198	36.549	35.7329
13.0501	36.8685	36.3228	36.5493	35.7353
13.0756	36.8585	36.323	36.5504	35.7367
13.1012	36.8484	36.3256	36.5506	35.7395
13.1268	36.8381	36.3261	36.5517	35.7404
13.1524	36.8275	36.3282	36.5518	35.7434
13.178	36.8167	36.329	36.5528	35.744
13.2036	36.8057	36.3307	36.5528	35.7472
13.2291	36.7945	36.3317	36.5536	35.7473
13.2547	36.783	36.3331	36.5537	35.7505
13.2803	36.7713	36.3343	36.5543	35.7507
13.3059	36.7594	36.3354	36.5545	35.7535
13.3315	36.7473	36.3367	36.5548	35.754
13.3571	36.735	36.3375	36.555	35.7564
13.3826	36.7225	36.3389	36.5552	35.7572
13.4082	36.7097	36.341	36.5553	35.759
13.4338	36.6967	36.3413	36.5554	35.7601
13.4594	36.6835	36.3414	36.5555	35.7615
13.485	36.6701	36.3429	36.5555	35.7627
13.5106	36.6565	36.343	36.5555	35.7639
13.5362	36.6426	36.3445	36.5554	35.7652
13.5617	36.6285	36.3446	36.5552	35.766
13.5873	36.6143	36.346	36.5552	35.7675
13.6129	36.5997	36.3462	36.5548	35.768
13.6385	36.585	36.3472	36.5548	35.7695
13.6641	36.5701	36.3476	36.5543	35.7698
13.6897	36.5549	36.3484	36.5542	35.7714
13.7152	36.5396	36.3488	36.5536	35.7714
13.7408	36.524	36.3494	36.5534	35.7729
13.7664	36.5082	36.3499	36.5527	35.773
13.792	36.4922	36.3503	36.5525	35.7742
13.8176	36.476	36.3507	36.5517	35.7744
13.8432	36.4596	36.351	36.5513	35.7753
13.8687	36.4429	36.3514	36.5506	35.7756
13.8943	36.4261	36.3516	36.5499	35.7762
13.9199	36.409	36.352	36.5493	35.7766
13.9455	36.3917	36.352	36.5484	35.777
13.9711	36.3742	36.3523	36.5478	35.7773
13.9967	36.3565	36.3524	36.5467	35.7776
14.0222	36.3386	36.3525	36.5462	35.7779
14.0478	36.3205	36.3525	36.5448	35.778
14.0734	36.3022	36.3526	36.5445	35.7782
14.099	36.2836	36.3526	36.5443	35.7784
14.1246	36.2649	36.3525	36.5427	35.7784
14.1502	36.2459	36.3524	36.5426	35.7784
14.1758	36.2267	36.3522	36.5405	35.7783
14.2013	36.2074	36.3521	36.5404	35.778
14.2269	36.1878	36.3519	36.5383	35.778
14.2525	36.168	36.3516	36.5379	35.7776
14.2781	36.148	36.3514	36.5359	35.7775
14.3037	36.1278	36.351	36.5352	35.777
14.3293	36.1074	36.3507	36.5334	35.7767
14.3548	36.0868	36.3501	36.5323	35.7762
14.3804	36.066	36.3499	36.5307	35.7758
14.406	36.0449	36.3491	36.5293	35.7752
14.4316	36.0237	36.349	36.5279	35.7747
14.4572	36.0023	36.348	36.5261	35.7741
14.4828	35.9807	36.3479	36.5249	35.7733
14.5083	35.9588	36.3467	36.5226	35.7728
14.5339	35.9368	36.3466	36.5218	35.7717
14.5595	35.9146	36.3454	36.519	35.7713
14.5851	35.8921	36.3451	36.5185	35.7699
14.6107	35.8695	36.3439	36.5152	35.7696
14.6363	35.8466	36.3435	36.5151	35.7679
14.6618	35.8236	36.3423	36.5115	35.7678
14.6874	35.8004	36.3416	36.5112	35.7658
14.713	35.7769	36.3405	36.5077	35.7657
14.7386	35.7533	36.3396	36.5071	35.7637
14.7642	35.7295	36.3387	36.5038	35.7633
14.7898	35.7054	36.3374	36.5027	35.7613
14.8154	35.6812	36.3366	36.4998	35.7606
14.8409	35.6568	36.335	36.4981	35.7588
14.8665	35.6322	36.3345	36.4956	35.7577
14.8921	35.6074	36.3325	36.4934	35.7561
14.9177	35.5824	36.3322	36.4913	35.7547
14.9433	35.5572	36.3298	36.4885	35.7533
14.9689	35.5318	36.3297	36.4868	35.7514
14.9944	35.5062	36.3271	36.4834	35.7502
14.998	35.5026	36.3269	36.4821	35.7479
15	35.5006	36.3244	36.4781	35.747
15.02	35.4804	36.3239	36.4773	35.7442
15.0456	35.4545	36.3216	36.4726	35.7437
15.0712	35.4283	36.3207	36.4724	35.7403
15.0968	35.402	36.3186	36.4673	35.7401
15.1224	35.3754	36.3173	36.4669	35.7364
15.1479	35.3487	36.3154	36.462	35.7361
15.1735	35.3218	36.3138	36.461	35.7325
15.1991	35.2947	36.3122	36.4566	35.7318
15.2247	35.2674	36.3101	36.455	35.7285
15.2503	35.2399	36.3088	36.451	35.7272
15.2759	35.2122	36.3062	36.4488	35.7242
15.3014	35.1844	36.3052	36.4453	35.7225
15.327	35.1563	36.3021	36.4423	35.7198
15.3526	35.1281	36.3016	36.4395	35.7175
15.3782	35.0997	36.2979	36.4357	35.7152
15.4038	35.0711	36.2977	36.4335	35.7123
15.4294	35.0424	36.2938	36.4289	35.7105
15.4549	35.0134	36.2935	36.4273	35.7069
15.4805	34.9843	36.2897	36.422	35.7056
15.5061	34.9549	36.2889	36.421	35.7013
15.5317	34.9255	36.2875	36.4148	35.7005
15.5573	34.8958	36.2855	36.4145	35.6954
15.5829	34.8659	36.2842	36.4079	35.6952
15.6085	34.8359	36.2811	36.4075	35.6898
15.634	34.8057	36.2793	36.4012	35.6894
15.6596	34.7753	36.2766	36.3999	35.6832
15.6852	34.7447	36.2742	36.3922	35.6767
15.7108	34.714	36.272	36.3843	35.67
15.7364	34.6831	36.269	36.3762	35.6632
15.762	34.652	36.2672	36.3679	35.6561
15.7875	34.6207	36.2636	36.3595	35.6488
15.8131	34.5893	36.2623	36.3508	35.6413
15.8387	34.5577	36.258	36.342	35.6335
15.8643	34.5259	36.2572	36.333	35.6256
15.8899	34.4939	36.2523	36.3238	35.6175
15.9155	34.4618	36.2521	36.321	35.615
15.941	34.4295	36.2467	36.3169	35.6114
15.9666	34.3971	36.2463	36.3144	35.6091
15.9922	34.3644	36.2413	36.3049	35.6006
16.0178	34.3316	36.2403	36.2951	35.5918
16.0434	34.2987	36.2357	36.2852	35.5829
16.069	34.2655	36.234	36.2751	35.5737
16.0945	34.2323	36.23	36.2648	35.5643
16.1201	34.1988	36.2276	36.2544	35.5547
16.1457	34.1652	36.2241	36.2437	35.5449
16.1713	34.1314	36.221	36.2329	35.5349
16.1969	34.0974	36.2181	36.2219	35.5247
16.2225	34.0633	36.2143	36.2107	35.5143
16.2481	34.0291	36.212	36.1993	35.5037
16.2736	33.9946	36.2073	36.1877	35.4929
16.2992	33.96	36.2057	36.176	35.4819
16.3248	33.9253	36.2003	36.1641	35.4706
16.3504	33.8904	36.193	36.152	35.4592
16.376	33.8553	36.1856	36.1397	35.4476
16.4016	33.8201	36.178	36.1273	35.4357
16.4271	33.7847	36.1702	36.1146	35.4237
16.4527	33.7492	36.1623	36.1018	35.4115
16.4783	33.7135	36.1542	36.0888	35.399
16.5039	33.6776	36.146	36.0757	35.3864
16.5295	33.6416	36.1376	36.0623	35.3735
16.5551	33.6055	36.129	36.0488	35.3605
16.5806	33.5692	36.1202	36.0351	35.3472
16.6062	33.5328	36.1113	36.0212	35.3338
16.6318	33.4962	36.1022	36.0072	35.3201
16.6574	33.4594	36.093	35.9929	35.3063
16.683	33.4225	36.0836	35.9785	35.2923
16.7086	33.3855	36.074	35.964	35.278
16.7341	33.3483	36.0643	35.9492	35.2636
16.7597	33.311	36.0544	35.9343	35.249
16.7853	33.2735	36.0443	35.9192	35.2341
16.8109	33.2359	36.0341	35.9039	35.2191
16.8365	33.1981	36.0237	35.8885	35.2039
16.8621	33.1602	36.0131	35.8728	35.1885
16.8877	33.1221	36.0024	35.857	35.1728
16.9132	33.0839	35.9915	35.8411	35.157
16.9388	33.0456	35.9805	35.8249	35.141
16.9644	33.0071	35.9761	35.8186	35.1347
16.99	32.9685	35.9757	35.8179	35.1341
17.0156	32.9298	35.9693	35.8086	35.1248
17.0412	32.8909	35.9579	35.7921	35.1085
17.0667	32.8519	35.9464	35.7755	35.0919
17.0923	32.8127	35.9347	35.7587	35.0751
17.1179	32.7735	35.9228	35.7417	35.0582
17.1435	32.734	35.9108	35.7245	35.041
17.1691	32.6945	35.8986	35.7072	35.0237
17.1947	32.6548	35.8863	35.6897	35.0061
17.2202	32.615	35.8738	35.672	34.9884
17.2458	32.575	35.8611	35.6542	34.9705
17.2714	32.535	35.8483	35.6362	34.9524
17.297	32.4948	35.8354	35.618	34.9341
17.3226	32.4544	35.8222	35.5997	34.9157
17.3482	32.414	35.8089	35.5812	34.897
17.3737	32.3734	35.7955	35.5625	34.8782
17.3993	32.3327	35.7819	35.5437	34.8592
17.4249	32.2919	35.7681	35.5247	34.84
17.4505	32.2509	35.7542	35.5055	34.8206
17.4761	32.2099	35.7401	35.4862	34.801
17.5017	32.1687	35.7258	35.4667	34.7813
17.5273	32.1273	35.7115	35.447	34.7613
17.5528	32.0859	35.6969	35.4272	34.7412
17.5784	32.0444	35.6822	35.4072	34.7209
17.604	32.0027	35.6673	35.3871	34.7004
17.6296	31.9609	35.6523	35.3668	34.6798
17.6552	31.919	35.6371	35.3463	34.6589
17.6808	31.877	35.6218	35.3257	34.6379
17.7063	31.8348	35.6063	35.3049	34.6167
17.7319	31.7926	35.5907	35.284	34.5954
17.7575	31.7502	35.5749	35.2629	34.5738
17.7831	31.7078	35.5589	35.2416	34.5521
17.8087	31.6652	35.5428	35.2202	34.5302
17.8343	31.6225	35.5266	35.1986	34.5082
17.8598	31.5797	35.5102	35.1769	34.4859
17.8854	31.5368	35.4936	35.155	34.4635
17.911	31.4938	35.4769	35.1329	34.441
17.9366	31.4507	35.4601	35.1107	34.4182
17.9622	31.4075	35.4431	35.0884	34.3953
17.9878	31.3641	35.4259	35.0659	34.3722
18.0133	31.3207	35.4086	35.0432	34.349
18.0389	31.2772	35.3911	35.0204	34.3255
18.0645	31.2336	35.3735	34.9974	34.3019
18.0901	31.1898	35.3558	34.9743	34.2782
18.1157	31.146	35.3379	34.951	34.2543
18.1413	31.1021	35.3198	34.9276	34.2302
18.1669	31.058	35.3016	34.904	34.2059
18.1924	31.0139	35.2832	34.8803	34.1815
18.218	30.9697	35.2648	34.8564	34.157
18.2436	30.9254	35.2461	34.8324	34.1322
18.2692	30.881	35.2273	34.8082	34.1073
18.2948	30.8365	35.2084	34.7839	34.0823
18.3204	30.7919	35.1893	34.7594	34.0571
18.3459	30.7472	35.1701	34.7348	34.0317
18.3715	30.7025	35.1507	34.7101	34.0061
18.3971	30.6576	35.1312	34.6852	33.9805
18.4227	30.6127	35.1115	34.6601	33.9546
18.4483	30.5676	35.0917	34.6349	33.9286
18.4739	30.5225	35.0718	34.6096	33.9025
18.4994	30.4773	35.0517	34.5841	33.8762
18.525	30.432	35.0315	34.5585	33.8497
18.5506	30.3867	35.0111	34.5327	33.8231
18.5762	30.3412	34.9906	34.5068	33.7963
18.6018	30.2957	34.9699	34.4808	33.7694
18.6274	30.2501	34.9491	34.4546	33.7424
18.6529	30.2044	34.9282	34.4283	33.7152
18.6785	30.1586	34.9071	34.4018	33.6878
18.7041	30.1128	34.8859	34.3752	33.6603
18.7297	30.0668	34.8646	34.3484	33.6327
18.7553	30.0209	34.8431	34.3216	33.6049
18.7809	29.9748	34.8215	34.2946	33.5769
18.8065	29.9286	34.7997	34.2674	33.5489
18.832	29.8824	34.7778	34.2401	33.5207
18.8576	29.8361	34.7558	34.2127	33.4923
18.8832	29.7898	34.7336	34.1851	33.4638
18.9088	29.7434	34.7113	34.1575	33.4352
18.9344	29.6969	34.6889	34.1296	33.4064
18.96	29.6503	34.6663	34.1017	33.3775
18.9855	29.6037	34.6436	34.0736	33.3484
19.0111	29.557	34.6208	34.0454	33.3192
19.0367	29.5102	34.5978	34.0171	33.2899
19.0623	29.4634	34.5747	33.9886	33.2605
19.0879	29.4166	34.5515	33.96	33.2309
19.1135	29.3696	34.5281	33.9313	33.2012
19.139	29.3226	34.5046	33.9024	33.1713
19.1646	29.2756	34.481	33.8734	33.1413
19.1902	29.2284	34.4572	33.8443	33.1112
19.2158	29.1813	34.4333	33.8151	33.081
19.2414	29.134	34.4093	33.7857	33.0506
19.267	29.0868	34.3852	33.7562	33.0201
19.2925	29.0394	34.3609	33.7266	32.9895
19.3181	28.992	34.3365	33.6969	32.9588
19.3437	28.9446	34.312	33.6671	32.9279
19.3693	28.8971	34.2874	33.6371	32.8969
19.3949	28.8495	34.2626	33.607	32.8658
19.4205	28.802	34.2377	33.5768	32.8346
19.4461	28.7543	34.2127	33.5465	32.8033
19.4716	28.7066	34.1875	33.516	32.7718
19.4972	28.6589	34.1623	33.4855	32.7402
19.5228	28.6111	34.1369	33.4548	32.7085
19.5484	28.5633	34.1114	33.424	32.6767
19.574	28.5154	34.0857	33.3931	32.6448
19.5996	28.4675	34.06	33.3621	32.6128
19.6251	28.4196	34.0341	33.3309	32.5806
19.6507	28.3716	34.0081	33.2997	32.5484
19.6763	28.3236	33.982	33.2683	32.516
19.7019	28.2755	33.9558	33.2368	32.4835
19.7275	28.2274	33.9294	33.2053	32.451
19.7531	28.1793	33.903	33.1736	32.4183
19.7786	28.1311	33.8764	33.1418	32.3855
19.8042	28.0829	33.8497	33.1098	32.3526
19.8298	28.0347	33.8229	33.0778	32.3196
19.8554	27.9865	33.7959	33.0457	32.2865
19.881	27.9382	33.7689	33.0135	32.2533
19.9066	27.8898	33.7417	32.9811	32.22
19.9321	27.8415	33.7145	32.9487	32.1866
19.9577	27.7931	33.6871	32.9161	32.1531
19.9833	27.7447	33.6596	32.8835	32.1195
20.0089	27.6963	33.632	32.8507	32.0858
20.0345	27.6478	33.6043	32.8178	32.052
20.0601	27.5994	33.5764	32.7849	32.0181
20.0857	27.5509	33.5485	32.7518	31.9841
20.1112	27.5024	33.5204	32.7187	31.95
20.1368	27.4538	33.4923	32.6854	31.9159
20.1624	27.4053	33.464	32.6521	31.8816
20.188	27.3567	33.4356	32.6186	31.8473
20.2136	27.3081	33.4072	32.5851	31.8129
20.2392	27.2595	33.3786	32.5514	31.7783
20.2647	27.2109	33.3499	32.5177	31.7438
20.2903	27.1623	33.3211	32.4838	31.7091
20.3159	27.1136	33.2922	32.4499	31.6743
20.3415	27.065	33.2632	32.4159	31.6395
20.3671	27.0163	33.2341	32.3818	31.6045
20.3927	26.9676	33.2049	32.3476	31.5695
20.4182	26.9189	33.1756	32.3133	31.5345
20.4438	26.8702	33.1462	32.2789	31.4993
20.4694	26.8215	33.1167	32.2444	31.4641
20.495	26.7728	33.0871	32.2099	31.4287
20.5206	26.7241	33.0574	32.1752	31.3934
20.5462	26.6754	33.0276	32.1405	31.3579
20.5717	26.6267	32.9977	32.1057	31.3224
20.5973	26.578	32.9677	32.0708	31.2868
20.6229	26.5293	32.9376	32.0358	31.2511
20.6485	26.4806	32.9074	32.0008	31.2154
20.6741	26.4319	32.8771	31.9656	31.1796
20.6997	26.3832	32.8467	31.9304	31.1437
20.7253	26.3345	32.8162	31.8951	31.1078
20.7508	26.2858	32.7857	31.8597	31.0718
20.7764	26.2371	32.755	31.8242	31.0357
20.802	26.1884	32.7243	31.7887	30.9996
20.8276	26.1398	32.6934	31.7531	30.9634
20.8532	26.0911	32.6625	31.7174	30.9272
20.8788	26.0425	32.6315	31.6816	30.8909
20.9043	25.9938	32.6003	31.6457	30.8545
20.9299	25.9452	32.5691	31.6098	30.8181
20.9555	25.8966	32.5379	31.5738	30.7816
20.9811	25.848	32.5065	31.5378	30.7451
21.0067	25.7994	32.475	31.5016	30.7086
21.0323	25.7508	32.4435	31.4654	30.6719
21.0578	25.7023	32.4118	31.4292	30.6353
21.0834	25.6538	32.3801	31.3928	30.5986
21.109	25.6053	32.3483	31.3564	30.5618
21.1346	25.5568	32.3165	31.3199	30.525
21.1602	25.5083	32.2845	31.2834	30.4881
21.1858	25.4599	32.2524	31.2468	30.4512
21.2113	25.4115	32.2203	31.2101	30.4143
21.2369	25.3631	32.1881	31.1734	30.3773
21.2625	25.3147	32.1558	31.1366	30.3403
21.2881	25.2664	32.1235	31.0997	30.3032
21.3137	25.2181	32.091	31.0628	30.2661
21.3393	25.1698	32.0585	31.0258	30.229
21.3648	25.1215	32.0259	30.9888	30.1918
21.3904	25.0733	31.9933	30.9517	30.1546
21.416	25.0251	31.9605	30.9145	30.1174
21.4416	24.977	31.9277	30.8773	30.0801
21.4672	24.9289	31.8948	30.84	30.0428
21.4928	24.8808	31.8618	30.8027	30.0055
21.5184	24.8328	31.8288	30.7653	29.9681
21.5439	24.7848	31.7957	30.7279	29.9308
21.5695	24.7368	31.7625	30.6904	29.8933
21.5951	24.6889	31.7293	30.6529	29.8559
21.6207	24.641	31.6959	30.6153	29.8185
21.6463	24.5931	31.6625	30.5777	29.781
21.6719	24.5453	31.6291	30.54	29.7435
21.6974	24.4976	31.5956	30.5023	29.706
21.723	24.4499	31.562	30.4645	29.6684
21.7486	24.4022	31.5283	30.4267	29.6309
21.7742	24.3546	31.4946	30.3888	29.5933
21.7998	24.307	31.4608	30.3509	29.5557
21.8254	24.2595	31.427	30.313	29.5181
21.8509	24.212	31.3931	30.275	29.4805
21.8765	24.1646	31.3591	30.2369	29.4429
21.9021	24.1173	31.3251	30.1989	29.4052
21.9277	24.0699	31.291	30.1607	29.3676
21.9533	24.0227	31.2568	30.1226	29.33
21.9789	23.9755	31.2226	30.0844	29.2923
22.0044	23.9283	31.1884	30.0462	29.2546
22.03	23.8813	31.154	30.0079	29.217
22.0556	23.8342	31.1196	29.9696	29.1793
22.0812	23.7872	31.0852	29.9313	29.1416
22.1068	23.7403	31.0507	29.8929	29.104
22.1324	23.6935	31.0162	29.8545	29.0663
22.158	23.6467	30.9816	29.8161	29.0286
22.1835	23.6	30.9469	29.7776	28.991
22.2091	23.5533	30.9122	29.7391	28.9533
22.2347	23.5067	30.8774	29.7006	28.9157
22.2603	23.4602	30.8426	29.662	28.878
22.2859	23.4137	30.8078	29.6235	28.8404
22.3115	23.3673	30.7729	29.5849	28.8028
22.337	23.321	30.7379	29.5462	28.7651
22.3626	23.2748	30.7029	29.5076	28.7275
22.3882	23.2286	30.6679	29.4689	28.6899
22.4138	23.1825	30.6328	29.4302	28.6524
22.4394	23.1365	30.5976	29.3915	28.6148
22.465	23.0905	30.5624	29.3528	28.5773
22.4905	23.0446	30.5272	29.314	28.5397
22.5161	22.9988	30.4919	29.2752	28.5022
22.5417	22.9531	30.4566	29.2364	28.4647
22.5673	22.9074	30.4213	29.1976	28.4273
22.5929	22.8618	30.3859	29.1588	28.3898
22.6185	22.8164	30.3504	29.1199	28.3524
22.644	22.7709	30.315	29.0811	28.315
22.6696	22.7256	30.2795	29.0422	28.2776
22.6952	22.6804	30.2439	29.0033	28.2403
22.7208	22.6352	30.2083	28.9644	28.203
22.7464	22.5901	30.1727	28.9255	28.1657
22.772	22.5451	30.137	28.8866	28.1284
22.7976	22.5002	30.1013	28.8477	28.0912
22.8231	22.4554	30.0656	28.8088	28.054
22.8487	22.4107	30.0299	28.7698	28.0169
22.8743	22.3661	29.9941	28.7309	27.9798
22.8999	22.3215	29.9583	28.6919	27.9427
22.9255	22.2771	29.9224	28.653	27.9056
22.9511	22.2327	29.8865	28.614	27.8686
22.9766	22.1884	29.8506	28.575	27.8317
23.0022	22.1443	29.8147	28.5361	27.7947
23.0278	22.1002	29.7787	28.4971	27.7579
23.0534	22.0562	29.7427	28.4582	27.721
23.079	22.0123	29.7067	28.4192	27.6842
23.1046	21.9685	29.6706	28.3802	27.6475
23.1301	21.9249	29.6346	28.3413	27.6108
23.1557	21.8813	29.5985	28.3023	27.5742
23.1813	21.8378	29.5624	28.2634	27.5376
23.2069	21.7944	29.5262	28.2244	27.501
23.2325	21.7511	29.4901	28.1855	27.4645
23.2581	21.708	29.4539	28.1466	27.4281
23.2836	21.6649	29.4177	28.1077	27.3917
23.3092	21.6219	29.3815	28.0688	27.3554
23.3348	21.5791	29.3453	28.0299	27.3191
23.3604	21.5364	29.309	27.991	27.2829
23.386	21.4937	29.2728	27.9521	27.2468
23.4116	21.4512	29.2365	27.9132	27.2107
23.4372	21.4088	29.2002	27.8744	27.1746
23.4627	21.3665	29.1639	27.8356	27.1387
23.4883	21.3243	29.1275	27.7967	27.1028
23.5139	21.2822	29.0912	27.7579	27.0669
23.5395	21.2402	29.0549	27.7192	27.0312
23.5651	21.1984	29.0185	27.6804	26.9954
23.5907	21.1567	28.9821	27.6416	26.9598
23.6162	21.115	28.9458	27.6029	26.9242
23.6418	21.0736	28.9094	27.5642	26.8888
23.6674	21.0322	28.873	27.5255	26.8533
23.693	20.9909	28.8366	27.4869	26.818
23.7186	20.9498	28.8002	27.4482	26.7827
23.7442	20.9088	28.7638	27.4096	26.7475
23.7697	20.8679	28.7274	27.3711	26.7124
23.7953	20.8271	28.691	27.3325	26.6773
23.8209	20.7865	28.6545	27.294	26.6424
23.8465	20.7459	28.6181	27.2555	26.6075
23.8721	20.7055	28.5817	27.217	26.5727
23.8977	20.6653	28.5453	27.1786	26.538
23.9232	20.6251	28.5088	27.1401	26.5033
23.9488	20.5851	28.4724	27.1018	26.4688
23.9744	20.5452	28.436	27.0634	26.4343
24	20.5055	28.3996	27.0251	26.3999
