# Supplementary material for: Comparative study on numerical simulation of temperature field of farm house with different roof forms
Source: Sci Rep. 2024 Apr 2;14:7772. doi: 10.1038/s41598-024-54751-0 (PMC10987570; doi:10.1038/s41598-024-54751-0)
Supplement: Supplementary file 2 — Supplementary Information 2. [file 41598_2024_54751_MOESM2_ESM.xlsx]

## Sheet: Sheet1
Hour	Outdoor temperature	Flat roof	Equal-sloped roof	Non-equal-sloped roof
1	22.5698	21.441	21.4112	21.1168
1.02558	22.6055	21.4493	21.4258	21.1409
1.05117	22.6412	21.4561	21.4406	21.165
1.07675	22.6771	21.4578	21.4556	21.1894
1.10234	22.7132	21.4665	21.4708	21.2139
1.12792	22.7494	21.4754	21.4861	21.2385
1.1535	22.7857	21.4845	21.5017	21.2632
1.17909	22.8222	21.4938	21.5174	21.2881
1.20467	22.8588	21.5033	21.5332	21.3132
1.23026	22.8956	21.513	21.5493	21.3384
1.25584	22.9324	21.5228	21.5655	21.3637
1.28142	22.9695	21.5329	21.5818	21.3892
1.30701	23.0067	21.5432	21.5984	21.4148
1.33259	23.0439	21.5537	21.6151	21.4405
1.35818	23.0814	21.5644	21.632	21.4664
1.38376	23.119	21.5752	21.6491	21.4925
1.40934	23.1567	21.5863	21.6663	21.5186
1.43493	23.1945	21.5975	21.6837	21.5449
1.46051	23.2325	21.609	21.7013	21.5714
1.4861	23.2706	21.6207	21.719	21.598
1.51168	23.3088	21.6325	21.7369	21.6247
1.53726	23.3471	21.6445	21.755	21.6515
1.56285	23.3856	21.6568	21.7732	21.6785
1.58843	23.4242	21.6692	21.7916	21.7056
1.61402	23.4629	21.6818	21.8102	21.7328
1.6396	23.5018	21.6946	21.8289	21.7602
1.66518	23.5407	21.7076	21.8478	21.7877
1.69077	23.5798	21.7208	21.8668	21.8153
1.71635	23.619	21.7342	21.8861	21.8431
1.74194	23.6583	21.7478	21.9054	21.871
1.76752	23.6977	21.7615	21.925	21.899
1.7931	23.7373	21.7755	21.9447	21.9272
1.81869	23.777	21.7896	21.9645	21.9555
1.84427	23.8167	21.804	21.9846	21.9839
1.86986	23.8566	21.8185	22.0048	22.0124
1.89544	23.8966	21.8332	22.0251	22.0411
1.92102	23.9367	21.8481	22.0456	22.0698
1.94661	23.977	21.8632	22.0663	22.0988
1.97219	24.0173	21.8785	22.0871	22.1278
1.99778	24.0577	21.894	22.1081	22.1569
2.02336	24.0983	21.9096	22.1292	22.1862
2.04894	24.1389	21.9254	22.1505	22.2156
2.07453	24.1797	21.9415	22.1719	22.2451
2.10011	24.2205	21.9577	22.1935	22.2748
2.1257	24.2615	21.974	22.2153	22.3045
2.15128	24.3025	21.9906	22.2372	22.3344
2.17686	24.3437	22.0074	22.2593	22.3644
2.20245	24.3849	22.0243	22.2815	22.3945
2.22803	24.4262	22.0415	22.3039	22.4247
2.25362	24.4677	22.0588	22.3264	22.455
2.2792	24.5092	22.0763	22.3491	22.4855
2.30478	24.5508	22.0939	22.3719	22.516
2.33037	24.5925	22.1118	22.3949	22.5467
2.35595	24.6343	22.1298	22.418	22.5775
2.38154	24.6762	22.148	22.4412	22.6084
2.40712	24.7182	22.1664	22.4646	22.6394
2.4327	24.7602	22.185	22.4882	22.6705
2.45829	24.8024	22.2037	22.5119	22.7018
2.48387	24.8446	22.2226	22.5358	22.7331
2.50945	24.8869	22.2417	22.5598	22.7646
2.53504	24.9293	22.261	22.5839	22.7961
2.56062	24.9718	22.2805	22.6082	22.8278
2.58621	25.0144	22.3001	22.6327	22.8595
2.61179	25.057	22.3199	22.6572	22.8914
2.63737	25.0997	22.3399	22.682	22.9234
2.66296	25.1425	22.36	22.7068	22.9555
2.68854	25.1854	22.3803	22.7318	22.9877
2.71413	25.2283	22.4008	22.7569	23.02
2.73971	25.2713	22.4215	22.7822	23.0523
2.76529	25.3144	22.4423	22.8076	23.0848
2.79088	25.3575	22.4633	22.8332	23.1174
2.81646	25.4007	22.4845	22.8589	23.1501
2.84205	25.444	22.5059	22.8847	23.1829
2.86763	25.4874	22.5274	22.9107	23.2157
2.89321	25.5308	22.5491	22.9368	23.2487
2.9188	25.5742	22.5709	22.963	23.2818
2.94438	25.6178	22.5929	22.9894	23.315
2.96997	25.6614	22.6151	23.0159	23.3482
2.99555	25.705	22.6375	23.0425	23.3816
3.02113	25.7488	22.66	23.0693	23.415
3.04672	25.7925	22.6639	23.0962	23.4486
3.0723	25.8363	22.6827	23.1232	23.4822
3.09789	25.8802	22.7055	23.1504	23.5159
3.12347	25.9242	22.7285	23.1777	23.5497
3.14905	25.9682	22.7517	23.2051	23.5836
3.17464	26.0122	22.775	23.2327	23.6176
3.20022	26.0563	22.7985	23.2603	23.6517
3.22581	26.1004	22.8222	23.2881	23.6858
3.25139	26.1446	22.846	23.3161	23.7201
3.27697	26.1888	22.87	23.3441	23.7544
3.30256	26.2331	22.8941	23.3723	23.7888
3.32814	26.2774	22.9184	23.4006	23.8233
3.35373	26.3218	22.9428	23.429	23.8578
3.37931	26.3662	22.9674	23.4575	23.8925
3.40489	26.4106	22.9922	23.4862	23.9272
3.43048	26.4551	23.0171	23.515	23.9621
3.45606	26.4996	23.0422	23.5439	23.9969
3.48165	26.5441	23.0674	23.5729	24.0319
3.50723	26.5887	23.0928	23.602	24.067
3.53281	26.6333	23.1183	23.6313	24.1021
3.5584	26.678	23.144	23.6606	24.1373
3.58398	26.7227	23.1698	23.6901	24.1726
3.60957	26.7674	23.1958	23.7197	24.2079
3.63515	26.8121	23.2219	23.7494	24.2433
3.66073	26.8569	23.2481	23.7793	24.2788
3.68632	26.9017	23.2746	23.8092	24.3144
3.7119	26.9465	23.3011	23.8392	24.35
3.73749	26.9913	23.3279	23.8694	24.3857
3.76307	27.0361	23.3547	23.8997	24.4215
3.78865	27.081	23.3817	23.9301	24.4573
3.81424	27.1259	23.4089	23.9606	24.4932
3.83982	27.1708	23.4361	23.9911	24.5292
3.86541	27.2158	23.4636	24.0218	24.5652
3.89099	27.2607	23.4911	24.0526	24.6013
3.91657	27.3057	23.5189	24.0836	24.6375
3.94216	27.3506	23.5467	24.1146	24.6737
3.96774	27.3956	23.5747	24.1457	24.71
3.99333	27.4406	23.6028	24.1769	24.7463
4.01891	27.4856	23.6311	24.2082	24.7827
4.04449	27.5306	23.6595	24.2397	24.8192
4.07008	27.5756	23.688	24.2712	24.8557
4.09566	27.6206	23.7167	24.3028	24.8923
4.12125	27.6657	23.7455	24.3345	24.9289
4.14683	27.7107	23.7744	24.3664	24.9656
4.17241	27.7557	23.8035	24.3983	25.0024
4.198	27.8007	23.8327	24.4303	25.0392
4.22358	27.8458	23.862	24.4624	25.076
4.24917	27.8908	23.8915	24.4946	25.1129
4.27475	27.9358	23.9211	24.5269	25.1499
4.30033	27.9808	23.9508	24.5593	25.1869
4.32592	28.0258	23.9807	24.5918	25.2239
4.3515	28.0708	24.0106	24.6243	25.2611
4.37709	28.1158	24.0407	24.657	25.2982
4.40267	28.1608	24.071	24.6897	25.3354
4.42825	28.2057	24.1013	24.7226	25.3726
4.45384	28.2507	24.1318	24.7555	25.4099
4.47942	28.2956	24.1624	24.7885	25.4473
4.50501	28.3406	24.1931	24.8216	25.4846
4.53059	28.3855	24.2239	24.8548	25.5221
4.55617	28.4304	24.2549	24.888	25.5595
4.58176	28.4752	24.286	24.9214	25.597
4.60734	28.5201	24.3171	24.9548	25.6346
4.63293	28.5649	24.3484	24.9883	25.6721
4.65851	28.6097	24.3799	25.0219	25.7097
4.68409	28.6545	24.4114	25.0556	25.7474
4.70968	28.6992	24.4431	25.0893	25.7851
4.73526	28.7439	24.4748	25.1231	25.8228
4.76085	28.7886	24.5067	25.157	25.8605
4.78643	28.8333	24.5387	25.191	25.8983
4.81201	28.8779	24.5708	25.225	25.9362
4.8376	28.9225	24.603	25.2592	25.974
4.86318	28.9671	24.6353	25.2934	26.0119
4.88877	29.0116	24.6677	25.3276	26.0498
4.91435	29.0561	24.7003	25.362	26.0877
4.93993	29.1006	24.7329	25.3964	26.1257
4.96552	29.145	24.7656	25.4309	26.1637
4.9911	29.1894	24.7985	25.4654	26.2017
5.01669	29.2338	24.8314	25.5	26.2398
5.04227	29.2781	24.8645	25.5347	26.2779
5.06785	29.3223	24.8976	25.5695	26.3159
5.09344	29.3665	24.9309	25.6043	26.3541
5.11902	29.4107	24.9642	25.6392	26.3922
5.14461	29.4548	24.9977	25.6741	26.4304
5.17019	29.4989	25.0312	25.7091	26.4685
5.19577	29.5429	25.0648	25.7442	26.5067
5.22136	29.5868	25.0986	25.7793	26.5449
5.24694	29.6308	25.1324	25.8145	26.5832
5.27253	29.6746	25.1663	25.8497	26.6214
5.29811	29.7184	25.2004	25.885	26.6597
5.32369	29.7622	25.2345	25.9203	26.6979
5.34928	29.8059	25.2687	25.9557	26.7362
5.37486	29.8495	25.3029	25.9912	26.7745
5.40044	29.8931	25.3373	26.0267	26.8129
5.42603	29.9366	25.3718	26.0623	26.8512
5.45161	29.98	25.4063	26.0979	26.8895
5.4772	30.0234	25.441	26.1336	26.9278
5.50278	30.0667	25.4757	26.1693	26.9662
5.52836	30.11	25.5105	26.205	27.0045
5.55395	30.1532	25.5453	26.2409	27.0429
5.57953	30.1963	25.5803	26.2767	27.0813
5.60512	30.2394	25.6154	26.3126	27.1196
5.6307	30.2823	25.6505	26.3486	27.158
5.65628	30.3253	25.6857	26.3846	27.1964
5.68187	30.3681	25.721	26.4206	27.2348
5.70745	30.4108	25.7563	26.4567	27.2731
5.73304	30.4535	25.7918	26.4928	27.3115
5.75862	30.4961	25.8273	26.529	27.3499
5.7842	30.5387	25.8628	26.5652	27.3883
5.80979	30.5811	25.8985	26.6014	27.4266
5.83537	30.6235	25.9342	26.6377	27.465
5.86096	30.6657	25.97	26.674	27.5033
5.88654	30.708	26.0059	26.7104	27.5417
5.91212	30.7501	26.0418	26.7468	27.58
5.93771	30.7921	26.0778	26.7832	27.6184
5.96329	30.834	26.1138	26.8196	27.6567
5.98888	30.8759	26.15	26.8561	27.695
6.01446	30.9177	26.1862	26.8926	27.7333
6.04004	30.9593	26.2224	26.9291	27.7716
6.06563	31.0009	26.2587	26.9657	27.8099
6.09121	31.0424	26.2951	27.0023	27.8482
6.1168	31.0838	26.3316	27.0389	27.8864
6.14238	31.1251	26.3681	27.0756	27.9247
6.16796	31.1663	26.4046	27.1123	27.9629
6.19355	31.2074	26.4412	27.1489	28.0011
6.21913	31.2484	26.4779	27.1857	28.0393
6.24472	31.2894	26.5146	27.2224	28.0775
6.2703	31.3302	26.5514	27.2592	28.1156
6.29588	31.3709	26.5882	27.296	28.1537
6.32147	31.4115	26.6251	27.3328	28.1919
6.34705	31.452	26.662	27.3696	28.2299
6.37264	31.4924	26.699	27.4064	28.268
6.39822	31.5327	26.736	27.4432	28.306
6.4238	31.5728	26.7731	27.4801	28.344
6.44939	31.6129	26.8102	27.517	28.382
6.47497	31.6529	26.8473	27.5539	28.42
6.50056	31.6927	26.8846	27.5908	28.4579
6.52614	31.7325	26.9218	27.6277	28.4958
6.55172	31.7721	26.9591	27.6646	28.5337
6.57731	31.8116	26.9964	27.7016	28.5715
6.60289	31.851	27.0338	27.7385	28.6093
6.62848	31.8903	27.0712	27.7754	28.6471
6.65406	31.9294	27.1087	27.8124	28.6849
6.67964	31.9685	27.1461	27.8494	28.7226
6.70523	32.0074	27.1837	27.8863	28.7602
6.73081	32.0462	27.2212	27.9233	28.7979
6.7564	32.0848	27.2588	27.9602	28.8355
6.78198	32.1234	27.2964	27.9972	28.873
6.80756	32.1618	27.3341	28.0342	28.9106
6.83315	32.2001	27.3717	28.0712	28.9481
6.85873	32.2383	27.4095	28.1081	28.9855
6.88432	32.2763	27.4472	28.1451	29.0229
6.9099	32.3142	27.485	28.182	29.0603
6.93548	32.352	27.5227	28.219	29.0976
6.96107	32.3897	27.5606	28.2559	29.1349
6.98665	32.4272	27.5984	28.2929	29.1721
7.01224	32.4646	27.6363	28.3298	29.2093
7.03782	32.5018	27.6741	28.3667	29.2464
7.0634	32.5389	27.712	28.4037	29.2835
7.08899	32.5759	27.7499	28.4406	29.3205
7.11457	32.6128	27.7879	28.4775	29.3575
7.14016	32.6495	27.8258	28.5143	29.3944
7.16574	32.686	27.8638	28.5512	29.4313
7.19132	32.7225	27.9018	28.588	29.4682
7.21691	32.7587	27.9398	28.6249	29.5049
7.24249	32.7949	27.9778	28.6617	29.5417
7.26808	32.8309	28.0158	28.6985	29.5783
7.29366	32.8667	28.0539	28.7353	29.615
7.31924	32.9024	28.0919	28.7721	29.6515
7.34483	32.938	28.1299	28.8088	29.688
7.37041	32.9734	28.168	28.8455	29.7245
7.396	33.0087	28.2061	28.8822	29.7608
7.42158	33.0438	28.2441	28.9189	29.7972
7.44716	33.0787	28.2822	28.9555	29.8334
7.47275	33.1135	28.3203	28.9922	29.8696
7.49833	33.1482	28.3583	29.0288	29.9058
7.52392	33.1827	28.3964	29.0653	29.9418
7.5495	33.217	28.4345	29.1019	29.9779
7.57508	33.2512	28.4726	29.1384	30.0138
7.60067	33.2853	28.5106	29.1749	30.0497
7.62625	33.3191	28.5487	29.2113	30.0855
7.65184	33.3528	28.5868	29.2477	30.1212
7.67742	33.3864	28.6248	29.2841	30.1569
7.703	33.4198	28.6629	29.3205	30.1925
7.72859	33.453	28.7009	29.3568	30.228
7.75417	33.4861	28.7389	29.3931	30.2635
7.77976	33.519	28.7769	29.4293	30.2989
7.80534	33.5517	28.8149	29.4655	30.3342
7.83092	33.5843	28.8529	29.5017	30.3695
7.85651	33.6167	28.8909	29.5378	30.4046
7.88209	33.649	28.9289	29.5739	30.4397
7.90768	33.681	28.9668	29.61	30.4748
7.93326	33.713	29.0048	29.646	30.5097
7.95884	33.7447	29.0427	29.6819	30.5446
7.98443	33.7763	29.0806	29.7178	30.5793
7.999	33.7942	29.1185	29.7537	30.614
8	33.7954	29.1563	29.7895	30.6487
8.01001	33.8077	29.1941	29.8253	30.6832
8.0356	33.8389	29.232	29.861	30.7177
8.06118	33.8699	29.2697	29.8967	30.7521
8.08676	33.9008	29.3075	29.9323	30.7863
8.11235	33.9315	29.3452	29.9679	30.8206
8.13793	33.962	29.3829	30.0034	30.8547
8.16352	33.9924	29.4206	30.0389	30.8887
8.1891	34.0225	29.4582	30.0743	30.9227
8.21468	34.0525	29.4958	30.1096	30.9565
8.24027	34.0823	29.5334	30.145	30.9903
8.26585	34.1119	29.571	30.1802	31.024
8.29143	34.1414	29.6085	30.2154	31.0576
8.31702	34.1706	29.6459	30.2505	31.0911
8.3426	34.1997	29.6834	30.2856	31.1245
8.36819	34.2286	29.7208	30.3206	31.1578
8.39377	34.2573	29.7582	30.3555	31.1911
8.41935	34.2858	29.7955	30.3904	31.2242
8.44494	34.3142	29.8328	30.4252	31.2572
8.47052	34.3423	29.87	30.46	31.2902
8.49611	34.3703	29.9072	30.4947	31.323
8.52169	34.398	29.9444	30.5293	31.3558
8.54727	34.4256	29.9814	30.5638	31.3884
8.57286	34.453	30.0185	30.5983	31.421
8.59844	34.4802	30.0555	30.6328	31.4534
8.62403	34.5072	30.0925	30.6671	31.4857
8.64961	34.5341	30.1294	30.7014	31.518
8.67519	34.5607	30.1663	30.7356	31.5501
8.70078	34.5871	30.2031	30.7697	31.5822
8.72636	34.6133	30.2399	30.8038	31.6141
8.75195	34.6394	30.2766	30.8378	31.646
8.77753	34.6652	30.3132	30.8717	31.6777
8.80311	34.6909	30.3498	30.9055	31.7093
8.8287	34.7163	30.3864	30.9393	31.7408
8.85428	34.7416	30.4228	30.9729	31.7722
8.87987	34.7666	30.4593	31.0065	31.8035
8.90545	34.7915	30.4956	31.0401	31.8347
8.93103	34.8161	30.5319	31.0735	31.8658
8.95662	34.8406	30.5681	31.1068	31.8968
8.9822	34.8648	30.6043	31.1401	31.9276
9.00779	34.8888	30.6404	31.1733	31.9584
9.03337	34.9127	30.6765	31.2064	31.989
9.05895	34.9363	30.7125	31.2394	32.0196
9.08454	34.9597	30.7484	31.2724	32.05
9.11012	34.983	30.7842	31.3052	32.0803
9.13571	35.006	30.82	31.338	32.1104
9.16129	35.0288	30.8557	31.3706	32.1405
9.18687	35.0514	30.8913	31.4032	32.1705
9.21246	35.0738	30.9269	31.4357	32.2003
9.23804	35.096	30.9624	31.4681	32.23
9.26363	35.1179	30.9978	31.5004	32.2596
9.28921	35.1397	31.0331	31.5326	32.2891
9.31479	35.1613	31.0684	31.5647	32.3184
9.34038	35.1826	31.1036	31.5968	32.3476
9.36596	35.2037	31.1387	31.6287	32.3767
9.39155	35.2246	31.1737	31.6605	32.4057
9.41713	35.2454	31.2087	31.6922	32.4346
9.44271	35.2658	31.2435	31.7239	32.4633
9.4683	35.2861	31.2783	31.7554	32.4919
9.49388	35.3062	31.313	31.7869	32.5204
9.51947	35.326	31.3476	31.8182	32.5488
9.54505	35.3456	31.3821	31.8494	32.577
9.57063	35.3651	31.4166	31.8805	32.6051
9.59622	35.3843	31.4509	31.9116	32.6331
9.6218	35.4032	31.4852	31.9425	32.6609
9.64739	35.422	31.5194	31.9733	32.6887
9.67297	35.4405	31.5535	32.004	32.7163
9.69855	35.4589	31.5875	32.0346	32.7437
9.72414	35.477	31.6214	32.0651	32.771
9.74972	35.4948	31.6552	32.0955	32.7982
9.77531	35.5125	31.6889	32.1258	32.8253
9.80089	35.5299	31.7225	32.156	32.8522
9.82647	35.5472	31.756	32.1861	32.879
9.85206	35.5641	31.7894	32.216	32.9057
9.87764	35.5809	31.8228	32.2458	32.9322
9.90323	35.5975	31.856	32.2756	32.9586
9.92881	35.6138	31.8891	32.3052	32.9849
9.95439	35.6299	31.9221	32.3347	33.0074
9.97998	35.6458	31.9551	32.3641	33.011
10	35.658	31.9879	32.3933	33.0369
10.002	35.6593	32.0206	32.4225	33.0628
10.0056	35.6614	32.0532	32.4515	33.0885
10.0312	35.6768	32.0857	32.4804	33.114
10.0567	35.692	32.1181	32.5092	33.1395
10.0823	35.707	32.1504	32.5379	33.1648
10.1079	35.7218	32.1826	32.5664	33.1899
10.1335	35.7363	32.2147	32.5949	33.2149
10.1591	35.7506	32.2466	32.6232	33.2398
10.1846	35.7646	32.2785	32.6514	33.2645
10.2102	35.7785	32.3102	32.6794	33.289
10.2358	35.7921	32.3418	32.7074	33.3135
10.2614	35.8054	32.3733	32.7352	33.3377
10.287	35.8186	32.4047	32.7629	33.3619
10.3126	35.8315	32.436	32.7904	33.3858
10.3382	35.8442	32.4672	32.8178	33.4097
10.3637	35.8566	32.4982	32.8452	33.4334
10.3893	35.8689	32.5292	32.8723	33.4569
10.4149	35.8809	32.56	32.8994	33.4803
10.4405	35.8926	32.5906	32.9263	33.5036
10.4661	35.9041	32.6212	32.9531	33.5267
10.4917	35.9154	32.6516	32.9797	33.5496
10.5172	35.9265	32.682	33.0063	33.5724
10.5428	35.9373	32.7122	33.0326	33.5951
10.5684	35.9479	32.7422	33.0589	33.6175
10.594	35.9583	32.7722	33.085	33.6399
10.6196	35.9684	32.802	33.111	33.6621
10.6452	35.9783	32.8317	33.1368	33.6841
10.6466	35.9789	32.8612	33.1626	33.706
10.6697	35.9875	32.8907	33.1881	33.7277
10.6707	35.9879	32.92	33.2136	33.7493
10.6927	35.996	32.9492	33.2389	33.7707
10.6963	35.9974	32.9782	33.264	33.792
10.7157	36.0044	33.0071	33.289	33.8131
10.7219	36.0065	33.0359	33.3139	33.834
10.7387	36.0125	33.0645	33.3386	33.8548
10.7475	36.0155	33.093	33.3632	33.8754
10.7618	36.0204	33.1214	33.3877	33.8959
10.7731	36.0242	33.1496	33.412	33.9162
10.7848	36.0281	33.1777	33.4362	33.9364
10.7987	36.0327	33.2057	33.4602	33.9564
10.8078	36.0357	33.2335	33.4841	33.9762
10.8242	36.0409	33.2612	33.5078	33.9959
10.8308	36.043	33.2887	33.5314	34.0154
10.8498	36.0489	33.3161	33.5548	34.0347
10.8538	36.0502	33.3434	33.5781	34.0539
10.8754	36.0567	33.3705	33.6012	34.0729
10.8769	36.0572	33.3974	33.6242	34.0918
10.8999	36.0639	33.4243	33.647	34.1105
10.901	36.0643	33.4509	33.6697	34.129
10.9229	36.0705	33.4775	33.6923	34.1474
10.9266	36.0716	33.5039	33.7146	34.1656
10.9459	36.0769	33.5301	33.7369	34.1837
10.9522	36.0786	33.5562	33.759	34.2015
10.969	36.0831	33.5821	33.7809	34.2192
10.9778	36.0854	33.6079	33.8027	34.2368
10.992	36.0891	33.6336	33.8243	34.2542
11	36.0912	33.6591	33.8458	34.2714
11.0033	36.092	33.6844	33.8671	34.2884
11.015	36.0949	33.7096	33.8882	34.3053
11.0289	36.0984	33.7346	33.9092	34.322
11.038	36.1006	33.7595	33.9301	34.3385
11.0545	36.1045	33.7842	33.9507	34.3549
11.0611	36.106	33.8088	33.9713	34.3711
11.0801	36.1103	33.8332	33.9916	34.3871
11.0841	36.1112	33.8574	34.0118	34.4029
11.1057	36.116	33.8815	34.0319	34.4186
11.1071	36.1163	33.9054	34.0518	34.4341
11.1301	36.1211	33.9292	34.0715	34.4495
11.1313	36.1214	33.9528	34.0911	34.4646
11.1532	36.1258	33.9763	34.1105	34.4796
11.1568	36.1265	33.9996	34.1297	34.4944
11.1762	36.1302	34.0227	34.1488	34.5091
11.1824	36.1314	34.0457	34.1677	34.5236
11.1992	36.1345	34.0685	34.1864	34.5378
11.208	36.1361	34.0911	34.205	34.552
11.2222	36.1386	34.1136	34.2234	34.5659
11.2336	36.1405	34.1359	34.2417	34.5791
11.2453	36.1425	34.1581	34.2597	34.5797
11.2592	36.1447	34.1801	34.2777	34.5818
11.2683	36.1462	34.2019	34.2954	34.5933
11.2848	36.1487	34.2235	34.313	34.6067
11.2913	36.1497	34.245	34.3304	34.62
11.3103	36.1524	34.2663	34.3477	34.633
11.3143	36.153	34.2874	34.3648	34.6459
11.3359	36.1559	34.3084	34.3817	34.6587
11.3373	36.1561	34.3292	34.3984	34.6712
11.3604	36.159	34.3498	34.415	34.6836
11.3615	36.1591	34.3703	34.4314	34.6957
11.3834	36.1617	34.3906	34.4476	34.7078
11.3871	36.1621	34.4107	34.4637	34.7196
11.4064	36.1642	34.4306	34.4795	34.7312
11.4127	36.1649	34.4504	34.4953	34.7427
11.4294	36.1666	34.47	34.5108	34.754
11.4383	36.1674	34.4894	34.5262	34.7651
11.4525	36.1687	34.5086	34.5414	34.7761
11.4639	36.1697	34.5277	34.5564	34.7868
11.4755	36.1706	34.5466	34.5712	34.7974
11.4894	36.1717	34.5653	34.5859	34.8078
11.4985	36.1724	34.5838	34.6004	34.818
11.515	36.1735	34.6021	34.6147	34.828
11.5215	36.1739	34.6203	34.6288	34.8379
11.5406	36.1751	34.6383	34.6428	34.8475
11.5445	36.1753	34.6561	34.6566	34.857
11.5662	36.1764	34.6737	34.6702	34.8663
11.5676	36.1765	34.6912	34.6837	34.8755
11.5906	36.1774	34.7084	34.6969	34.8844
11.5918	36.1775	34.7255	34.71	34.8931
11.6136	36.1782	34.7424	34.7229	34.9017
11.6174	36.1783	34.7591	34.7356	34.9101
11.6366	36.1788	34.7757	34.7482	34.9183
11.6429	36.1789	34.792	34.7605	34.9263
11.6597	36.1792	34.8082	34.7727	34.9307
11.6685	36.1793	34.8242	34.7847	34.9342
11.6827	36.1793	34.8399	34.7965	34.9376
11.6941	36.1794	34.8556	34.8064	34.9419
11.7057	36.1793	34.871	34.8082	34.9445
11.7197	36.1793	34.8839	34.8087	34.9493
11.7287	36.1791	34.8862	34.8196	34.9512
11.7453	36.1789	34.8869	34.8309	34.9566
11.7517	36.1788	34.9012	34.842	34.9577
11.7709	36.1783	34.9161	34.8529	34.9637
11.7748	36.1782	34.9308	34.8636	34.9641
11.7964	36.1774	34.9453	34.8742	34.9706
11.7978	36.1774	34.9596	34.8846	34.9764
11.8208	36.1764	34.9736	34.8948	34.9774
11.822	36.1763	34.9876	34.9047	34.9777
11.8438	36.1752	35.0013	34.9146	34.9839
11.8476	36.175	35.0148	34.9242	34.9881
11.8669	36.1739	35.0281	34.9337	34.9903
11.8732	36.1735	35.0413	34.9429	34.9937
11.8899	36.1723	35.0543	34.952	34.9965
11.8988	36.1716	35.067	34.9609	34.9992
11.9129	36.1705	35.0796	34.9696	35.0025
11.9244	36.1696	35.092	34.9781	35.0045
11.9359	36.1686	35.1042	34.9865	35.0083
11.9499	36.1673	35.1162	34.9946	35.0097
11.959	36.1664	35.1279	35.0026	35.0139
11.9755	36.1648	35.1396	35.0069	35.0147
11.982	36.1641	35.151	35.0104	35.0194
12	36.1621	35.1622	35.0138	35.0196
12.0011	36.162	35.1732	35.018	35.0243
12.005	36.1616	35.184	35.0205	35.0246
12.0267	36.159	35.1947	35.0254	35.0289
12.028	36.1588	35.2051	35.0272	35.0297
12.0511	36.1559	35.2153	35.0326	35.0333
12.0523	36.1558	35.2254	35.0336	35.0346
12.0741	36.1528	35.2352	35.0396	35.0376
12.0779	36.1523	35.2448	35.0399	35.0393
12.0971	36.1495	35.2543	35.0461	35.0418
12.1035	36.1485	35.2635	35.0465	35.0438
12.1201	36.146	35.2726	35.0521	35.0457
12.129	36.1446	35.2814	35.0531	35.0481
12.1431	36.1423	35.2901	35.058	35.0496
12.1546	36.1404	35.2905	35.0596	35.0522
12.1662	36.1384	35.2981	35.0637	35.0532
12.1802	36.1359	35.2985	35.0659	35.0562
12.1892	36.1343	35.3055	35.0692	35.0567
12.2058	36.1312	35.3068	35.072	35.06
12.2122	36.13	35.3128	35.0746	35.0601
12.2314	36.1263	35.3148	35.0779	35.0633
12.2352	36.1255	35.3227	35.0799	35.0635
12.2569	36.1212	35.3269	35.0836	35.0664
12.2583	36.1209	35.3304	35.085	35.0669
12.2813	36.116	35.3313	35.0891	35.0693
12.2825	36.1157	35.3337	35.0899	35.0701
12.3043	36.111	35.3378	35.0945	35.0721
12.3081	36.1101	35.3451	35.0947	35.0731
12.3273	36.1057	35.3468	35.0993	35.0747
12.3337	36.1042	35.3521	35.0996	35.076
12.3504	36.1003	35.3531	35.1038	35.0772
12.3593	36.0981	35.359	35.1046	35.0786
12.3734	36.0947	35.3593	35.1082	35.0795
12.3849	36.0918	35.3653	35.1094	35.0811
12.3964	36.0888	35.3656	35.1123	35.0816
12.4105	36.0852	35.3711	35.114	35.0833
12.4194	36.0828	35.3721	35.1164	35.0836
12.436	36.0783	35.3767	35.1183	35.0854
12.4424	36.0766	35.3783	35.1189	35.0855
12.4616	36.0713	35.3822	35.1202	35.0872
12.4655	36.0702	35.3844	35.1226	35.0873
12.4872	36.064	35.3876	35.124	35.0887
12.4885	36.0636	35.3902	35.1266	35.089
12.5115	36.0568	35.3927	35.1275	35.0902
12.5128	36.0564	35.3959	35.1304	35.0905
12.5345	36.0498	35.3978	35.1309	35.0914
12.5384	36.0487	35.4013	35.134	35.0919
12.5576	36.0427	35.4026	35.1342	35.0925
12.564	36.0406	35.4065	35.1373	35.093
12.5806	36.0353	35.4073	35.1375	35.0934
12.5895	36.0324	35.4116	35.1403	35.0939
12.6036	36.0277	35.4118	35.1407	35.0942
12.6151	36.0239	35.4161	35.1431	35.0947
12.6266	36.02	35.4164	35.1438	35.0949
12.6407	36.0152	35.4203	35.1457	35.0953
12.6496	36.0121	35.4211	35.1467	35.0954
12.6663	36.0062	35.4243	35.1482	35.0957
12.6727	36.0039	35.4255	35.1494	35.0957
12.6919	35.997	35.4282	35.1505	35.0959
12.6957	35.9956	35.4297	35.1519	35.0959
12.7175	35.9876	35.4319	35.1527	35.0959
12.7187	35.9871	35.4337	35.1542	35.0959
12.7417	35.9784	35.4354	35.1547	35.0958
12.7431	35.9779	35.4376	35.1563	35.0957
12.7686	35.968	35.4388	35.1566	35.0955
12.7942	35.9579	35.4412	35.1582	35.0954
12.8198	35.9475	35.442	35.1583	35.0951
12.8454	35.9369	35.4446	35.1599	35.0948
12.871	35.9261	35.445	35.16	35.0948
12.8965	35.915	35.4478	35.1613	35.0945
12.9221	35.9037	35.4479	35.1615	35.0941
12.9477	35.8922	35.4506	35.1625	35.0938
12.9733	35.8804	35.4508	35.1629	35.0932
12.995	35.8702	35.4532	35.1636	35.0929
12.9989	35.8684	35.4536	35.164	35.0921
13	35.8679	35.4556	35.1646	35.0919
13.0245	35.8562	35.4562	35.165	35.0908
13.0501	35.8437	35.4578	35.1654	35.0907
13.0756	35.831	35.4586	35.1658	35.0894
13.1012	35.8181	35.4598	35.166	35.0893
13.1268	35.8049	35.4608	35.1664	35.0879
13.1524	35.7916	35.4617	35.1665	35.0876
13.178	35.7779	35.4628	35.1668	35.0863
13.2036	35.7641	35.4634	35.1668	35.0858
13.2291	35.75	35.4646	35.167	35.0845
13.2547	35.7357	35.465	35.167	35.0837
13.2803	35.7212	35.4661	35.167	35.0825
13.3059	35.7064	35.4663	35.167	35.0815
13.3315	35.6915	35.4675	35.1669	35.0804
13.3571	35.6763	35.4676	35.1669	35.0791
13.3826	35.6608	35.4686	35.1666	35.0782
13.4082	35.6452	35.4687	35.1665	35.0765
13.4338	35.6293	35.4695	35.1662	35.0758
13.4594	35.6132	35.4697	35.166	35.0737
13.485	35.5968	35.4702	35.1656	35.0733
13.5106	35.5803	35.4704	35.1652	35.0707
13.5361	35.5635	35.4708	35.1648	35.0706
13.5617	35.5465	35.471	35.1643	35.0677
13.5873	35.5293	35.4712	35.1639	35.0675
13.6129	35.5118	35.4713	35.1632	35.0647
13.6385	35.4941	35.4714	35.1629	35.0642
13.6641	35.4763	35.4715	35.1619	35.0615
13.6897	35.4582	35.4715	35.1617	35.0606
13.7152	35.4398	35.4714	35.1603	35.0583
13.7408	35.4213	35.4714	35.1603	35.0569
13.7664	35.4025	35.4712	35.1588	35.0548
13.792	35.3835	35.4711	35.1587	35.053
13.8176	35.3643	35.4711	35.1571	35.0512
13.8432	35.3449	35.4707	35.1568	35.0489
13.8687	35.3253	35.4707	35.1553	35.0474
13.8943	35.3054	35.4701	35.1547	35.0446
13.9199	35.2853	35.4701	35.1533	35.0435
13.9455	35.2651	35.4693	35.1524	35.0401
13.9711	35.2445	35.4692	35.1511	35.0395
13.9967	35.2238	35.4684	35.15	35.0354
14.0222	35.2029	35.4681	35.1488	35.0352
14.0478	35.1818	35.4673	35.1473	35.0309
14.0734	35.1604	35.4668	35.1464	35.0306
14.099	35.1389	35.4661	35.1445	35.0264
14.1246	35.1171	35.4653	35.1438	35.0256
14.1502	35.0951	35.4646	35.1415	35.0217
14.1758	35.0729	35.4637	35.141	35.0203
14.2013	35.0505	35.463	35.1408	35.0169
14.2269	35.0279	35.4618	35.1382	35.0149
14.2525	35.0051	35.4613	35.1381	35.0119
14.2781	34.9821	35.4597	35.135	35.0093
14.3037	34.9588	35.4594	35.1348	35.0068
14.3293	34.9354	35.4574	35.1318	35.0036
14.3548	34.9118	35.4573	35.1313	35.0016
14.3804	34.8879	35.455	35.1285	34.9976
14.406	34.8639	35.4549	35.1275	34.9962
14.4316	34.8396	35.4526	35.1249	34.9915
14.4572	34.8152	35.4522	35.1235	34.9906
14.4828	34.7905	35.45	35.1213	34.9851
14.5083	34.7657	35.4493	35.1193	34.9849
14.5339	34.7406	35.4473	35.1174	34.979
14.5595	34.7153	35.4461	35.115	34.9786
14.5851	34.6899	35.4444	35.1135	34.973
14.6107	34.6642	35.4428	35.1104	34.9719
14.6363	34.6384	35.4413	35.1093	34.9668
14.6618	34.6123	35.4393	35.1057	34.965
14.6874	34.5861	35.4381	35.105	34.9605
14.713	34.5597	35.4356	35.1008	34.9579
14.7386	34.533	35.4347	35.1006	34.9541
14.7642	34.5062	35.4317	35.096	34.9507
14.7898	34.4792	35.4311	35.0957	34.9474
14.8154	34.452	35.4275	35.0912	34.9432
14.8409	34.4246	35.4274	35.0904	34.9407
14.8665	34.397	35.4235	35.0863	34.9356
14.8921	34.3692	35.4232	35.0849	34.9278
14.9177	34.3412	35.4194	35.0813	34.9267
14.9433	34.3131	35.4187	35.0792	34.9261
14.9688	34.2847	35.4152	35.0761	34.9198
14.9944	34.2562	35.4139	35.0733	34.9117
15.02	34.2275	35.4108	35.0707	34.9033
15.0456	34.1986	35.409	35.0673	34.8948
15.0712	34.1695	35.4062	35.0652	34.886
15.0968	34.1402	35.4038	35.061	34.8771
15.1224	34.1108	35.4015	35.0595	34.868
15.1479	34.0812	35.3985	35.0546	34.8588
15.1735	34.0513	35.3967	35.0537	34.8493
15.1991	34.0213	35.3929	35.048	34.8397
15.2247	33.9912	35.3916	35.0478	34.8299
15.2503	33.9608	35.3872	35.0416	34.8199
15.2759	33.9303	35.3864	35.0412	34.8097
15.3015	33.8996	35.3813	35.0354	34.7993
15.327	33.8687	35.381	35.0342	34.7888
15.3526	33.8377	35.3755	35.0289	34.7781
15.3782	33.8064	35.3751	35.027	34.7672
15.4038	33.7751	35.3698	35.0224	34.7561
15.4294	33.7435	35.3687	35.0197	34.7448
15.455	33.7117	35.3639	35.0156	34.7334
15.4805	33.6798	35.3622	35.0121	34.7218
15.5061	33.6477	35.3579	35.0088	34.71
15.5317	33.6155	35.3554	35.0044	34.698
15.5573	33.5831	35.3517	35.0017	34.6858
15.5829	33.5505	35.3485	34.9965	34.6735
15.6084	33.5177	35.3454	34.9883	34.661
15.634	33.4848	35.3413	34.98	34.6483
15.6596	33.4517	35.3389	34.9716	34.6354
15.6852	33.4185	35.334	34.9629	34.6224
15.7108	33.3851	35.3322	34.954	34.6092
15.7364	33.3516	35.3264	34.945	34.5958
15.762	33.3178	35.3254	34.9358	34.5822
15.7875	33.2839	35.3186	34.9264	34.5685
15.8131	33.2499	35.3184	34.9168	34.5546
15.8387	33.2157	35.3107	34.907	34.5405
15.8643	33.1814	35.3039	34.897	34.5262
15.8899	33.1469	35.3025	34.8869	34.5118
15.9155	33.1122	35.3	34.8766	34.4971
15.9411	33.0774	35.2964	34.8734	34.4824
15.9666	33.0424	35.2942	34.8661	34.4674
15.9922	33.0073	35.2856	34.8554	34.4523
16.0178	32.972	35.2769	34.8445	34.437
16.0434	32.9366	35.2679	34.8334	34.4215
16.069	32.9011	35.2587	34.8222	34.4058
16.0946	32.8653	35.2494	34.8108	34.39
16.1201	32.8295	35.2398	34.7992	34.374
16.1457	32.7935	35.2301	34.7874	34.3579
16.1713	32.7574	35.2201	34.7754	34.3415
16.1969	32.7211	35.21	34.7633	34.325
16.2225	32.6846	35.1997	34.751	34.3084
16.248	32.6481	35.1891	34.7385	34.2915
16.2736	32.6114	35.1784	34.7258	34.2745
16.2992	32.5745	35.1675	34.7129	34.2573
16.3248	32.5375	35.1564	34.6999	34.24
16.3504	32.5004	35.145	34.6867	34.2225
16.376	32.4631	35.1335	34.6733	34.2048
16.4016	32.4258	35.1218	34.6597	34.187
16.4271	32.3882	35.1099	34.646	34.169
16.4527	32.3506	35.0978	34.632	34.1508
16.4783	32.3128	35.0856	34.6179	34.1324
16.5039	32.2749	35.0731	34.6037	34.1139
16.5295	32.2368	35.0604	34.5892	34.0953
16.5551	32.1986	35.0475	34.5746	34.0764
16.5806	32.1603	35.0345	34.5598	34.0575
16.6062	32.1219	35.0212	34.5448	34.0383
16.6318	32.0833	35.0078	34.5296	34.019
16.6574	32.0447	34.9942	34.5143	33.9995
16.683	32.0059	34.9803	34.4988	33.9798
16.7086	31.9669	34.9663	34.4831	33.96
16.7341	31.9279	34.9521	34.4673	33.9401
16.7597	31.8887	34.9377	34.4513	33.92
16.7853	31.8495	34.9232	34.4351	33.8997
16.8109	31.8101	34.9084	34.4187	33.8792
16.8365	31.7706	34.8934	34.4022	33.8586
16.8621	31.7309	34.8783	34.3855	33.8379
16.8877	31.6912	34.863	34.3686	33.8169
16.9132	31.6513	34.8475	34.3516	33.7959
16.9388	31.6114	34.8317	34.3344	33.7746
16.9644	31.5713	34.8255	34.3276	33.7663
16.99	31.5311	34.8249	34.3269	33.7655
17.0156	31.4908	34.8158	34.317	33.7533
17.0412	31.4504	34.7998	34.2994	33.7317
17.0667	31.4099	34.7835	34.2817	33.71
17.0923	31.3693	34.7671	34.2638	33.6882
17.1179	31.3286	34.7505	34.2458	33.6662
17.1435	31.2878	34.7336	34.2276	33.644
17.1691	31.2469	34.7166	34.2092	33.6217
17.1947	31.2059	34.6995	34.1907	33.5992
17.2202	31.1647	34.6821	34.172	33.5766
17.2458	31.1235	34.6646	34.1531	33.5538
17.2714	31.0822	34.6468	34.134	33.5309
17.297	31.0408	34.6289	34.1148	33.5078
17.3226	30.9993	34.6109	34.0955	33.4846
17.3482	30.9577	34.5926	34.0759	33.4612
17.3738	30.9161	34.5742	34.0563	33.4377
17.3993	30.8743	34.5555	34.0364	33.4141
17.4249	30.8324	34.5367	34.0164	33.3903
17.4505	30.7905	34.5178	33.9962	33.3663
17.4761	30.7484	34.4986	33.9759	33.3422
17.5017	30.7063	34.4793	33.9554	33.3179
17.5272	30.6641	34.4598	33.9348	33.2936
17.5528	30.6218	34.4401	33.914	33.269
17.5784	30.5795	34.4203	33.893	33.2443
17.604	30.537	34.4002	33.8719	33.2195
17.6296	30.4945	34.38	33.8506	33.1945
17.6552	30.4519	34.3597	33.8292	33.1694
17.6808	30.4092	34.3391	33.8076	33.1442
17.7063	30.3664	34.3184	33.7859	33.1188
17.7319	30.3236	34.2975	33.764	33.0932
17.7575	30.2807	34.2765	33.7419	33.0675
17.7831	30.2377	34.2552	33.7197	33.0417
17.8087	30.1946	34.2338	33.6974	33.0158
17.8343	30.1515	34.2123	33.6749	32.9897
17.8598	30.1083	34.1905	33.6522	32.9635
17.8854	30.0651	34.1686	33.6294	32.9371
17.911	30.0218	34.1466	33.6065	32.9106
17.9366	29.9784	34.1243	33.5834	32.884
17.9622	29.9349	34.1019	33.5601	32.8572
17.9878	29.8914	34.0794	33.5367	32.8303
18.0133	29.8478	34.0566	33.5132	32.8032
18.0389	29.8042	34.0337	33.4895	32.7761
18.0645	29.7605	34.0107	33.4656	32.7488
18.0901	29.7167	33.9875	33.4416	32.7213
18.1157	29.6729	33.9641	33.4175	32.6938
18.1413	29.6291	33.9406	33.3932	32.6661
18.1669	29.5852	33.9169	33.3688	32.6382
18.1924	29.5412	33.893	33.3443	32.6103
18.218	29.4972	33.869	33.3195	32.5822
18.2436	29.4531	33.8448	33.2947	32.554
18.2692	29.409	33.8205	33.2697	32.5257
18.2948	29.3648	33.796	33.2446	32.4972
18.3204	29.3206	33.7713	33.2193	32.4686
18.3459	29.2763	33.7465	33.1939	32.4399
18.3715	29.232	33.7216	33.1684	32.4111
18.3971	29.1877	33.6965	33.1427	32.3821
18.4227	29.1433	33.6712	33.1169	32.353
18.4483	29.0989	33.6458	33.0909	32.3238
18.4739	29.0544	33.6202	33.0648	32.2945
18.4994	29.0099	33.5945	33.0386	32.265
18.525	28.9654	33.5686	33.0123	32.2355
18.5506	28.9208	33.5426	32.9858	32.2058
18.5762	28.8762	33.5165	32.9592	32.176
18.6018	28.8316	33.4901	32.9324	32.146
18.6274	28.7869	33.4637	32.9055	32.116
18.653	28.7422	33.4371	32.8785	32.0858
18.6785	28.6975	33.4103	32.8513	32.0556
18.7041	28.6527	33.3834	32.8241	32.0252
18.7297	28.608	33.3564	32.7967	31.9947
18.7553	28.5632	33.3292	32.7691	31.9641
18.7809	28.5183	33.3019	32.7415	31.9333
18.8065	28.4735	33.2744	32.7137	31.9025
18.832	28.4286	33.2468	32.6858	31.8715
18.8576	28.3837	33.219	32.6578	31.8405
18.8832	28.3388	33.1911	32.6296	31.8093
18.9088	28.2939	33.1631	32.6013	31.778
18.9344	28.249	33.1349	32.5729	31.7466
18.96	28.204	33.1066	32.5444	31.7151
18.9855	28.159	33.0782	32.5157	31.6835
19.0111	28.1141	33.0496	32.487	31.6518
19.0367	28.0691	33.0209	32.4581	31.62
19.0623	28.0241	32.9921	32.4291	31.5881
19.0879	27.9791	32.9631	32.4	31.5561
19.1135	27.9341	32.934	32.3707	31.5239
19.139	27.8891	32.9047	32.3414	31.4917
19.1646	27.844	32.8754	32.3119	31.4594
19.1902	27.799	32.8459	32.2823	31.427
19.2158	27.754	32.8162	32.2526	31.3944
19.2414	27.709	32.7865	32.2228	31.3618
19.267	27.6639	32.7566	32.1929	31.3291
19.2925	27.6189	32.7266	32.1628	31.2962
19.3181	27.5739	32.6965	32.1327	31.2633
19.3437	27.5289	32.6662	32.1024	31.2303
19.3693	27.4839	32.6358	32.0721	31.1972
19.3949	27.4389	32.6053	32.0416	31.164
19.4205	27.3939	32.5747	32.011	31.1307
19.446	27.3489	32.5439	31.9803	31.0973
19.4716	27.3039	32.5131	31.9495	31.0638
19.4972	27.259	32.4821	31.9186	31.0302
19.5228	27.214	32.451	31.8876	30.9965
19.5484	27.1691	32.4198	31.8565	30.9628
19.574	27.1242	32.3884	31.8253	30.9289
19.5996	27.0793	32.3569	31.794	30.895
19.6251	27.0344	32.3254	31.7626	30.861
19.6507	26.9896	32.2937	31.7311	30.8269
19.6763	26.9447	32.2619	31.6994	30.7927
19.7019	26.8999	32.23	31.6677	30.7584
19.7275	26.8551	32.198	31.6359	30.724
19.7531	26.8104	32.1658	31.604	30.6896
19.7786	26.7656	32.1336	31.572	30.6551
19.8042	26.7209	32.1013	31.5399	30.6205
19.8298	26.6763	32.0688	31.5077	30.5858
19.8554	26.6316	32.0363	31.4754	30.551
19.881	26.587	32.0036	31.4431	30.5161
19.9066	26.5424	31.9708	31.4106	30.4812
19.9322	26.4979	31.9379	31.3781	30.4462
19.9577	26.4534	31.905	31.3454	30.4111
19.9833	26.4089	31.8719	31.3127	30.376
20.0089	26.3645	31.8387	31.2798	30.3407
20.0345	26.3201	31.8054	31.2469	30.3054
20.0601	26.2757	31.7721	31.2139	30.2701
20.0857	26.2314	31.7386	31.1808	30.2346
20.1112	26.1871	31.705	31.1477	30.1991
20.1368	26.1429	31.6713	31.1144	30.1635
20.1624	26.0987	31.6376	31.0811	30.1278
20.188	26.0546	31.6037	31.0477	30.0921
20.2136	26.0105	31.5698	31.0142	30.0563
20.2391	25.9665	31.5357	30.9806	30.0204
20.2647	25.9225	31.5016	30.9469	29.9845
20.2903	25.8785	31.4674	30.9132	29.9485
20.3159	25.8347	31.4331	30.8794	29.9124
20.3415	25.7908	31.3987	30.8455	29.8763
20.3671	25.7471	31.3642	30.8115	29.8401
20.3927	25.7034	31.3296	30.7775	29.8039
20.4182	25.6597	31.295	30.7434	29.7675
20.4438	25.6161	31.2602	30.7092	29.7312
20.4694	25.5726	31.2254	30.6749	29.6947
20.495	25.5291	31.1905	30.6406	29.6582
20.5206	25.4857	31.1555	30.6062	29.6217
20.5462	25.4424	31.1204	30.5717	29.5851
20.5718	25.3991	31.0853	30.5372	29.5484
20.5973	25.3559	31.0501	30.5026	29.5117
20.6229	25.3127	31.0148	30.4679	29.4749
20.6485	25.2696	30.9794	30.4331	29.4381
20.6741	25.2266	30.9439	30.3983	29.4013
20.6997	25.1837	30.9084	30.3635	29.3643
20.7252	25.1409	30.8728	30.3285	29.3273
20.7508	25.0981	30.8371	30.2935	29.2903
20.7764	25.0554	30.8014	30.2585	29.2532
20.802	25.0127	30.7656	30.2234	29.2161
20.8276	24.9702	30.7297	30.1882	29.179
20.8532	24.9277	30.6938	30.153	29.1417
20.8788	24.8853	30.6577	30.1177	29.1045
20.9043	24.843	30.6216	30.0823	29.0672
20.9299	24.8008	30.5855	30.0469	29.0298
20.9555	24.7586	30.5493	30.0115	28.9924
20.9811	24.7166	30.513	29.976	28.955
21.0067	24.6746	30.4767	29.9404	28.9175
21.0323	24.6327	30.4403	29.9048	28.88
21.0578	24.5909	30.4038	29.8691	28.8424
21.0834	24.5492	30.3673	29.8334	28.8048
21.109	24.5076	30.3308	29.7977	28.7672
21.1346	24.4661	30.2941	29.7618	28.7295
21.1602	24.4246	30.2574	29.726	28.6918
21.1858	24.3833	30.2207	29.6901	28.6541
21.2113	24.3421	30.1839	29.6541	28.6163
21.2369	24.3009	30.1471	29.6181	28.5785
21.2625	24.2599	30.1102	29.5821	28.5407
21.2881	24.2189	30.0733	29.546	28.5028
21.3137	24.1781	30.0363	29.5099	28.4649
21.3393	24.1373	29.9992	29.4738	28.427
21.3649	24.0967	29.9621	29.4376	28.3891
21.3904	24.0562	29.925	29.4013	28.3511
21.416	24.0157	29.8878	29.3651	28.3131
21.4416	23.9754	29.8506	29.3287	28.275
21.4672	23.9352	29.8134	29.2924	28.237
21.4928	23.8951	29.7761	29.256	28.1989
21.5184	23.8551	29.7387	29.2196	28.1608
21.5439	23.8152	29.7013	29.1832	28.1227
21.5695	23.7754	29.6639	29.1467	28.0845
21.5951	23.7358	29.6264	29.1102	28.0464
21.6207	23.6962	29.589	29.0737	28.0082
21.6463	23.6568	29.5514	29.0371	27.97
21.6719	23.6175	29.5139	29.0005	27.9317
21.6974	23.5783	29.4763	28.9639	27.8935
21.723	23.5392	29.4386	28.9272	27.8553
21.7486	23.5003	29.401	28.8906	27.817
21.7742	23.4614	29.3633	28.8539	27.7787
21.7998	23.4227	29.3256	28.8172	27.7404
21.8254	23.3841	29.2878	28.7804	27.7021
21.851	23.3456	29.2501	28.7436	27.6638
21.8765	23.3073	29.2123	28.7069	27.6255
21.9021	23.2691	29.1745	28.6701	27.5871
21.9277	23.231	29.1366	28.6333	27.5488
21.9533	23.193	29.0987	28.5964	27.5104
21.9789	23.1552	29.0609	28.5596	27.4721
22.0044	23.1175	29.023	28.5227	27.4337
22.03	23.08	28.985	28.4858	27.3953
22.0556	23.0425	28.9471	28.4489	27.357
22.0812	23.0052	28.9091	28.4121	27.3186
22.1068	22.9681	28.8712	28.3751	27.2802
22.1324	22.931	28.8332	28.3382	27.2418
22.1579	22.8941	28.7952	28.3013	27.2035
22.1835	22.8574	28.7571	28.2644	27.1651
22.2091	22.8208	28.7191	28.2274	27.1267
22.2347	22.7843	28.6811	28.1904	27.0884
22.2603	22.748	28.643	28.1535	27.05
22.2859	22.7118	28.605	28.1165	27.0116
22.3115	22.6757	28.5669	28.0796	26.9733
22.337	22.6398	28.5289	28.0426	26.9349
22.3626	22.6041	28.4908	28.0056	26.8966
22.3882	22.5685	28.4527	27.9687	26.8583
22.4138	22.533	28.4147	27.9317	26.8199
22.4394	22.4977	28.3766	27.8947	26.7816
22.465	22.4626	28.3385	27.8578	26.7433
22.4905	22.4275	28.3005	27.8208	26.705
22.5161	22.3927	28.2624	27.7839	26.6667
22.5417	22.358	28.2243	27.7469	26.6285
22.5673	22.3234	28.1862	27.71	26.5902
22.5929	22.289	28.1482	27.673	26.552
22.6185	22.2548	28.1101	27.6361	26.5138
22.6441	22.2207	28.0721	27.5992	26.4756
22.6696	22.1868	28.0341	27.5623	26.4374
22.6952	22.153	27.996	27.5254	26.3992
22.7208	22.1194	27.958	27.4885	26.3611
22.7464	22.086	27.92	27.4516	26.323
22.772	22.0527	27.882	27.4148	26.2849
22.7976	22.0195	27.844	27.3779	26.2468
22.8231	21.9866	27.8061	27.3411	26.2088
22.8487	21.9538	27.7681	27.3043	26.1707
22.8743	21.9211	27.7302	27.2675	26.1327
22.8999	21.8887	27.6923	27.2308	26.0948
22.9255	21.8564	27.6544	27.194	26.0568
22.9511	21.8242	27.6165	27.1573	26.0189
22.9766	21.7923	27.5787	27.1206	25.981
23.0022	21.7605	27.5409	27.0839	25.9431
23.0278	21.7289	27.5031	27.0473	25.9053
23.0534	21.6974	27.4653	27.0106	25.8675
23.079	21.6661	27.4276	26.974	25.8298
23.1046	21.635	27.3898	26.9375	25.792
23.1301	21.6041	27.3521	26.9009	25.7543
23.1557	21.5734	27.3145	26.8644	25.7167
23.1813	21.5428	27.2768	26.8279	25.6791
23.2069	21.5124	27.2392	26.7915	25.6415
23.2325	21.4821	27.2017	26.755	25.6039
23.2581	21.4521	27.1641	26.7186	25.5664
23.2837	21.4222	27.1266	26.6823	25.529
23.3092	21.3925	27.0892	26.646	25.4915
23.3348	21.363	27.0517	26.6097	25.4542
23.3604	21.3337	27.0143	26.5734	25.4168
23.386	21.3046	26.977	26.5372	25.3795
23.4116	21.2756	26.9397	26.501	25.3423
23.4371	21.2468	26.9024	26.4649	25.3051
23.4627	21.2183	26.8652	26.4288	25.2679
23.4883	21.1899	26.828	26.3928	25.2308
23.5139	21.1617	26.7909	26.3568	25.1937
23.5395	21.1336	26.7538	26.3208	25.1567
23.5651	21.1058	26.7167	26.2849	25.1197
23.5907	21.0781	26.6797	26.249	25.0828
23.6162	21.0507	26.6428	26.2132	25.046
23.6418	21.0234	26.6059	26.1774	25.0092
23.6674	20.9963	26.569	26.1417	24.9724
23.693	20.9695	26.5322	26.106	24.9357
23.7186	20.9428	26.4955	26.0704	24.8991
23.7442	20.9163	26.4588	26.0348	24.8625
23.7697	20.89	26.4221	25.9993	24.8259
23.7953	20.8639	26.3856	25.9638	24.7895
23.8209	20.838	26.349	25.9284	24.7531
23.8465	20.8123	26.3126	25.893	24.7167
23.8721	20.7867	26.2762	25.8577	24.6804
23.8977	20.7614	26.2398	25.8224	24.6442
23.9232	20.7363	26.2035	25.7873	24.608
23.9488	20.7114	26.1673	25.7521	24.5719
23.9744	20.6867	26.1312	25.7171	24.5358
24	20.6622	26.0951	25.682	24.4998
