# Supplementary material for: Comparative study on numerical simulation of temperature field of farm house with different roof forms
Source: Sci Rep. 2024 Apr 2;14:7772. doi: 10.1038/s41598-024-54751-0 (PMC10987570; doi:10.1038/s41598-024-54751-0)
Supplement: Supplementary file 3 — Supplementary Information 3. [file 41598_2024_54751_MOESM3_ESM.xlsx]

## Sheet: Sheet1
Hour	Outdoor temperature	Flat roof	Equal-sloped roof	Non-equal-sloped roof
1	16.0409	14.5595	14.6614	14.4351
1.02558	16.0685	14.5659	14.6717	14.4404
1.05117	16.0964	14.5712	14.6801	14.4448
1.07675	16.1246	14.5725	14.6822	14.446
1.10234	16.1531	14.5773	14.693	14.4501
1.12792	16.1819	14.5794	14.7041	14.4519
1.1535	16.211	14.5836	14.7154	14.4556
1.17909	16.2403	14.5865	14.727	14.4581
1.20467	16.27	14.5902	14.7388	14.4614
1.23026	16.3	14.594	14.7509	14.4647
1.25584	16.3302	14.597	14.7633	14.4674
1.28142	16.3607	14.6016	14.7759	14.4715
1.30701	16.3916	14.604	14.7887	14.4736
1.33259	16.4227	14.6096	14.8018	14.4787
1.35818	16.454	14.6112	14.8152	14.4801
1.38376	16.4857	14.6178	14.8288	14.4861
1.40934	16.5177	14.6186	14.8426	14.4869
1.43493	16.5499	14.6263	14.8567	14.4939
1.46051	16.5824	14.6263	14.8711	14.4939
1.4861	16.6152	14.6341	14.8857	14.5011
1.51168	16.6482	14.635	14.9005	14.502
1.53726	16.6815	14.6422	14.9156	14.5086
1.56285	16.7151	14.644	14.931	14.5104
1.58843	16.749	14.6505	14.9466	14.5164
1.61402	16.7831	14.6533	14.9624	14.519
1.6396	16.8175	14.659	14.9785	14.5244
1.66518	16.8522	14.6629	14.9948	14.528
1.69077	16.8871	14.6677	15.0114	14.5373
1.71635	16.9223	14.6727	15.0282	14.5469
1.74194	16.9577	14.6827	15.0453	14.5569
1.76752	16.9934	14.6931	15.0626	14.5671
1.7931	17.0293	14.7037	15.0801	14.5776
1.81869	17.0655	14.7145	15.0979	14.5884
1.84427	17.102	14.7256	15.1159	14.5995
1.86986	17.1387	14.737	15.1342	14.611
1.89544	17.1757	14.7486	15.1527	14.6227
1.92102	17.2129	14.7605	15.1714	14.6347
1.94661	17.2503	14.7727	15.1904	14.647
1.97219	17.288	14.7851	15.2096	14.6597
1.99778	17.3259	14.7978	15.229	14.6726
2.02336	17.3641	14.8107	15.2487	14.6858
2.04894	17.4025	14.8239	15.2686	14.6993
2.07453	17.4412	14.8374	15.2888	14.7132
2.10011	17.4801	14.8511	15.3092	14.7273
2.1257	17.5192	14.865	15.3298	14.7417
2.15128	17.5585	14.8792	15.3506	14.7564
2.17686	17.5981	14.8937	15.3717	14.7714
2.20245	17.6379	14.9084	15.393	14.7867
2.22803	17.6779	14.9234	15.4145	14.8023
2.25362	17.7182	14.9387	15.4363	14.8182
2.2792	17.7586	14.9541	15.4583	14.8344
2.30478	17.7993	14.9699	15.4805	14.8508
2.33037	17.8402	14.9859	15.5029	14.8676
2.35595	17.8814	15.0021	15.5255	14.8847
2.38154	17.9227	15.0186	15.5484	14.902
2.40712	17.9642	15.0354	15.5715	14.9196
2.4327	18.006	15.0523	15.5949	14.9375
2.45829	18.048	15.0696	15.6184	14.9557
2.48387	18.0901	15.0871	15.6422	14.9742
2.50945	18.1325	15.1048	15.6661	14.993
2.53504	18.1751	15.1228	15.6903	15.012
2.56062	18.2179	15.141	15.7147	15.0314
2.58621	18.2608	15.1595	15.7394	15.051
2.61179	18.304	15.1782	15.7642	15.0709
2.63737	18.3474	15.1971	15.7893	15.0911
2.66296	18.3909	15.2163	15.8145	15.1115
2.68854	18.4347	15.2358	15.84	15.1323
2.71413	18.4786	15.2555	15.8657	15.1533
2.73971	18.5227	15.2754	15.8916	15.1746
2.76529	18.567	15.2955	15.9177	15.1962
2.79088	18.6115	15.3159	15.9441	15.218
2.81646	18.6562	15.3366	15.9706	15.2401
2.84205	18.701	15.3575	15.9973	15.2625
2.86763	18.746	15.3786	16.0242	15.2852
2.89321	18.7912	15.3999	16.0514	15.3081
2.9188	18.8365	15.4215	16.0787	15.3313
2.94438	18.8821	15.4433	16.1063	15.3548
2.96997	18.9278	15.4654	16.134	15.3785
2.99555	18.9736	15.4876	16.1619	15.4025
3.02113	19.0196	15.5101	16.1901	15.4268
3.04672	19.0658	15.5329	16.2184	15.4513
3.0723	19.1121	15.5558	16.2469	15.4761
3.09789	19.1586	15.579	16.2756	15.5012
3.12347	19.2053	15.6025	16.3046	15.5265
3.14905	19.252	15.6261	16.3337	15.5521
3.17464	19.299	15.65	16.363	15.5779
3.20022	19.3461	15.6741	16.3925	15.604
3.22581	19.3933	15.6984	16.4221	15.6304
3.25139	19.4407	15.723	16.452	15.657
3.27697	19.4882	15.7477	16.4821	15.6838
3.30256	19.5358	15.7727	16.5123	15.7109
3.32814	19.5836	15.7979	16.5427	15.7383
3.35373	19.6316	15.8234	16.5733	15.7659
3.37931	19.6796	15.849	16.6041	15.7938
3.40489	19.7278	15.8749	16.6351	15.8219
3.43048	19.7761	15.9009	16.6662	15.8502
3.45606	19.8245	15.9272	16.6975	15.8788
3.48165	19.8731	15.9537	16.729	15.9077
3.50723	19.9217	15.9804	16.7607	15.9368
3.53281	19.9705	16.0074	16.7925	15.9661
3.5584	20.0194	16.0345	16.8246	15.9956
3.58398	20.0684	16.0619	16.8567	16.0255
3.60957	20.1176	16.0894	16.8891	16.0555
3.63515	20.1668	16.1172	16.9216	16.0858
3.66073	20.2161	16.1451	16.9543	16.1163
3.68632	20.2656	16.1733	16.9872	16.147
3.7119	20.3151	16.2017	17.0202	16.178
3.73749	20.3648	16.2303	17.0534	16.2092
3.76307	20.4145	16.2591	17.0868	16.2406
3.78865	20.4643	16.288	17.1203	16.2723
3.81424	20.5143	16.3172	17.154	16.3041
3.83982	20.5643	16.3466	17.1878	16.3362
3.86541	20.6144	16.3762	17.2218	16.3686
3.89099	20.6646	16.406	17.2559	16.4011
3.91657	20.7148	16.4359	17.2902	16.4339
3.94216	20.7652	16.4661	17.3247	16.4669
3.96774	20.8156	16.4964	17.3593	16.5001
3.99333	20.8661	16.527	17.3941	16.5335
4.01891	20.9166	16.5577	17.429	16.5671
4.04449	20.9673	16.5886	17.464	16.6009
4.07008	21.018	16.6197	17.4992	16.635
4.09566	21.0688	16.651	17.5346	16.6692
4.12125	21.1196	16.6825	17.5701	16.7037
4.14683	21.1705	16.7142	17.6057	16.7384
4.17241	21.2214	16.746	17.6415	16.7733
4.198	21.2725	16.778	17.6774	16.8083
4.22358	21.3235	16.8102	17.7134	16.8436
4.24917	21.3746	16.8426	17.7496	16.8791
4.27475	21.4258	16.8752	17.7859	16.9148
4.30033	21.477	16.9079	17.8224	16.9506
4.32592	21.5283	16.9408	17.859	16.9867
4.3515	21.5795	16.9739	17.8957	17.0229
4.37709	21.6309	17.0072	17.9325	17.0594
4.40267	21.6822	17.0406	17.9695	17.096
4.42825	21.7336	17.0742	18.0066	17.1328
4.45384	21.7851	17.108	18.0438	17.1699
4.47942	21.8365	17.1419	18.0812	17.207
4.50501	21.888	17.176	18.1186	17.2444
4.53059	21.9395	17.2103	18.1562	17.282
4.55617	21.9911	17.2447	18.1939	17.3197
4.58176	22.0426	17.2793	18.2317	17.3576
4.60734	22.0942	17.314	18.2697	17.3957
4.63293	22.1458	17.3489	18.3077	17.434
4.65851	22.1974	17.384	18.3459	17.4724
4.68409	22.249	17.4192	18.3842	17.511
4.70968	22.3006	17.4546	18.4226	17.5498
4.73526	22.3522	17.4901	18.4611	17.5887
4.76085	22.4038	17.5258	18.4997	17.6278
4.78643	22.4555	17.5616	18.5384	17.6671
4.81201	22.5071	17.5976	18.5772	17.7065
4.8376	22.5587	17.6337	18.6161	17.7461
4.86318	22.6103	17.67	18.6551	17.7858
4.88877	22.6619	17.7064	18.6942	17.8257
4.91435	22.7135	17.7429	18.7334	17.8658
4.93993	22.765	17.7796	18.7728	17.906
4.96552	22.8166	17.8164	18.8122	17.9463
4.9911	22.8681	17.8534	18.8516	17.9868
5.01669	22.9196	17.8905	18.8912	18.0275
5.04227	22.9711	17.9278	18.9309	18.0683
5.06785	23.0226	17.9652	18.9707	18.1092
5.09344	23.074	18.0027	19.0105	18.1503
5.11902	23.1254	18.0403	19.0505	18.1915
5.14461	23.1767	18.0781	19.0905	18.2329
5.17019	23.2281	18.116	19.1306	18.2743
5.19577	23.2793	18.154	19.1708	18.316
5.22136	23.3306	18.1922	19.211	18.3577
5.24694	23.3818	18.2305	19.2513	18.3996
5.27253	23.4329	18.2689	19.2918	18.4416
5.29811	23.484	18.3074	19.3322	18.4837
5.32369	23.5351	18.346	19.3728	18.526
5.34928	23.5861	18.3848	19.4134	18.5684
5.37486	23.637	18.4236	19.4541	18.6109
5.40044	23.6879	18.4626	19.4949	18.6535
5.42603	23.7387	18.5017	19.5357	18.6962
5.45161	23.7895	18.5409	19.5766	18.7391
5.4772	23.8402	18.5803	19.6176	18.782
5.50278	23.8908	18.6197	19.6586	18.8251
5.52836	23.9414	18.6592	19.6997	18.8683
5.55395	23.9919	18.6989	19.7408	18.9116
5.57953	24.0423	18.7386	19.782	18.9549
5.60512	24.0926	18.7785	19.8232	18.9984
5.6307	24.1428	18.8184	19.8645	19.042
5.65628	24.193	18.8585	19.9059	19.0857
5.68187	24.2431	18.8986	19.9473	19.1295
5.70745	24.2931	18.9389	19.9887	19.1734
5.73304	24.343	18.9792	20.0302	19.2173
5.75862	24.3928	19.0196	20.0718	19.2614
5.7842	24.4425	19.0601	20.1133	19.3055
5.80979	24.4922	19.1007	20.155	19.3498
5.83537	24.5417	19.1414	20.1966	19.3941
5.86096	24.5911	19.1822	20.2383	19.4385
5.88654	24.6404	19.2231	20.2801	19.483
5.91212	24.6896	19.264	20.3218	19.5275
5.93771	24.7387	19.305	20.3636	19.5722
5.96329	24.7877	19.3462	20.4055	19.6169
5.98888	24.8366	19.3873	20.4473	19.6616
6.01446	24.8854	19.4286	20.4892	19.7065
6.04004	24.934	19.4699	20.5311	19.7514
6.06563	24.9825	19.5114	20.5731	19.7964
6.09121	25.031	19.5528	20.6151	19.8414
6.1168	25.0792	19.5944	20.657	19.8865
6.14238	25.1274	19.636	20.6991	19.9317
6.16796	25.1754	19.6777	20.7411	19.9769
6.19355	25.2233	19.7194	20.7831	20.0222
6.21913	25.2711	19.7612	20.8252	20.0675
6.24472	25.3187	19.8031	20.8672	20.1129
6.2703	25.3662	19.8451	20.9093	20.1583
6.29588	25.4135	19.887	20.9514	20.2038
6.32147	25.4607	19.9291	20.9935	20.2493
6.34705	25.5078	19.9712	21.0356	20.2948
6.37264	25.5547	20.0134	21.0777	20.3404
6.39822	25.6015	20.0556	21.1199	20.3861
6.4238	25.6481	20.0978	21.162	20.4318
6.44939	25.6945	20.1401	21.2041	20.4775
6.47497	25.7408	20.1825	21.2462	20.5232
6.50056	25.787	20.2249	21.2883	20.569
6.52614	25.833	20.2673	21.3304	20.6148
6.55172	25.8788	20.3098	21.3725	20.6606
6.57731	25.9245	20.3523	21.4146	20.7065
6.60289	25.9699	20.3949	21.4567	20.7523
6.62848	26.0153	20.4375	21.4988	20.7982
6.65406	26.0604	20.4801	21.5408	20.8441
6.67964	26.1054	20.5228	21.5828	20.89
6.70523	26.1502	20.5655	21.6249	20.936
6.73081	26.1948	20.6082	21.6669	20.9819
6.7564	26.2393	20.6509	21.7089	21.0279
6.78198	26.2835	20.6937	21.7508	21.0738
6.80756	26.3276	20.7365	21.7928	21.1198
6.83315	26.3715	20.7793	21.8347	21.1658
6.85873	26.4152	20.8222	21.8766	21.2117
6.88432	26.4587	20.865	21.9184	21.2577
6.9099	26.5021	20.9079	21.9602	21.3037
6.93548	26.5452	20.9508	22.002	21.3496
6.96107	26.5881	20.9937	22.0438	21.3956
6.98665	26.6309	21.0367	22.0855	21.4415
7.01224	26.6734	21.0796	22.1272	21.4874
7.03782	26.7157	21.1225	22.1689	21.5334
7.0634	26.7579	21.1655	22.2105	21.5792
7.08899	26.7998	21.2084	22.252	21.6251
7.11457	26.8415	21.2514	22.2936	21.671
7.14016	26.883	21.2944	22.3351	21.7168
7.16574	26.9243	21.3373	22.3765	21.7626
7.19132	26.9654	21.3803	22.4179	21.8084
7.21691	27.0063	21.4233	22.4592	21.8542
7.24249	27.0469	21.4662	22.5005	21.8999
7.26808	27.0873	21.5092	22.5417	21.9456
7.29366	27.1275	21.5521	22.5829	21.9912
7.31924	27.1675	21.595	22.624	22.0368
7.34483	27.2073	21.638	22.6651	22.0824
7.37041	27.2468	21.6809	22.7061	22.1279
7.396	27.2861	21.7238	22.747	22.1734
7.42158	27.3252	21.7666	22.7879	22.2189
7.44716	27.364	21.8095	22.8287	22.2643
7.47275	27.4026	21.8523	22.8695	22.3096
7.49833	27.441	21.8951	22.9102	22.3549
7.52392	27.4791	21.9379	22.9508	22.4001
7.5495	27.517	21.9807	22.9913	22.4453
7.57508	27.5547	22.0235	23.0318	22.4904
7.60067	27.5921	22.0662	23.0722	22.5355
7.62625	27.6292	22.1089	23.1125	22.5805
7.65184	27.6661	22.1515	23.1527	22.6254
7.67742	27.7028	22.1941	23.1929	22.6703
7.703	27.7392	22.2367	23.233	22.7151
7.72859	27.7753	22.2793	23.273	22.7599
7.75417	27.8112	22.3218	23.3129	22.8045
7.77976	27.8469	22.3642	23.3527	22.8491
7.80534	27.8823	22.4067	23.3924	22.8936
7.83092	27.9174	22.449	23.4321	22.938
7.85651	27.9523	22.4914	23.4717	22.9824
7.88209	27.9869	22.5337	23.5111	23.0266
7.90768	28.0212	22.5759	23.5505	23.0708
7.93326	28.0553	22.6181	23.5898	23.1149
7.95884	28.0891	22.6602	23.629	23.1589
7.98443	28.1227	22.7023	23.6681	23.2028
7.999	28.1416	22.7444	23.7071	23.2466
8	28.1429	22.7863	23.7459	23.2903
8.01001	28.1559	22.8283	23.7847	23.334
8.0356	28.1889	22.8701	23.8234	23.3775
8.06118	28.2216	22.9119	23.862	23.4209
8.08676	28.2541	22.9536	23.9005	23.4642
8.11235	28.2863	22.9953	23.9388	23.5075
8.13793	28.3182	23.0369	23.9771	23.5506
8.16352	28.3498	23.0784	24.0152	23.5936
8.1891	28.3811	23.1199	24.0532	23.6364
8.21468	28.4122	23.1613	24.0911	23.6792
8.24027	28.4429	23.2026	24.1289	23.7219
8.26585	28.4734	23.2438	24.1666	23.7644
8.29143	28.5036	23.285	24.2042	23.8068
8.31702	28.5335	23.3261	24.2416	23.8491
8.3426	28.5631	23.3671	24.2789	23.8913
8.36819	28.5924	23.408	24.3161	23.9334
8.39377	28.6215	23.4488	24.3532	23.9753
8.41935	28.6502	23.4896	24.3901	24.0171
8.44494	28.6786	23.5303	24.4269	24.0588
8.47052	28.7068	23.5708	24.4636	24.1003
8.49611	28.7346	23.6113	24.5002	24.1417
8.52169	28.7622	23.6517	24.5366	24.183
8.54727	28.7894	23.692	24.5729	24.2241
8.57286	28.8163	23.7322	24.609	24.2651
8.59844	28.843	23.7724	24.645	24.3059
8.62403	28.8693	23.8124	24.6809	24.3466
8.64961	28.8953	23.8523	24.7167	24.3872
8.67519	28.9211	23.8921	24.7523	24.4276
8.70078	28.9465	23.9318	24.7877	24.4679
8.72636	28.9716	23.9714	24.823	24.508
8.75195	28.9964	24.0109	24.8582	24.5479
8.77753	29.0209	24.0503	24.8932	24.5877
8.80311	29.045	24.0896	24.9281	24.6274
8.8287	29.0689	24.1288	24.9628	24.6668
8.85428	29.0924	24.1679	24.9974	24.7062
8.87987	29.1156	24.2068	25.0318	24.7453
8.90545	29.1385	24.2457	25.066	24.7843
8.93103	29.1611	24.2844	25.1002	24.8231
8.95662	29.1834	24.323	25.1341	24.8618
8.9822	29.2053	24.3615	25.1679	24.9003
9.00779	29.227	24.3998	25.2015	24.9386
9.03337	29.2483	24.4381	25.235	24.9768
9.05895	29.2692	24.4762	25.2683	25.0147
9.08454	29.2899	24.5142	25.3015	25.0525
9.11012	29.3102	24.5521	25.3345	25.0902
9.13571	29.3302	24.5898	25.3673	25.1276
9.16129	29.3499	24.6274	25.4	25.1649
9.18687	29.3692	24.6649	25.4324	25.2019
9.21246	29.3882	24.7022	25.4648	25.2388
9.23804	29.4069	24.7394	25.4969	25.2755
9.26363	29.4253	24.7765	25.5289	25.312
9.28921	29.4433	24.8134	25.5607	25.3484
9.31479	29.461	24.8502	25.5923	25.3845
9.34038	29.4783	24.8869	25.6238	25.4204
9.36596	29.4954	24.9234	25.655	25.4562
9.39155	29.512	24.9598	25.6861	25.4917
9.41713	29.5284	24.996	25.7171	25.5271
9.44271	29.5444	25.0321	25.7478	25.5622
9.4683	29.5601	25.068	25.7784	25.5972
9.49388	29.5754	25.1038	25.8087	25.6319
9.51947	29.5904	25.1394	25.8389	25.6664
9.54505	29.605	25.1749	25.8689	25.7008
9.57063	29.6194	25.2102	25.8988	25.7349
9.59622	29.6333	25.2454	25.9284	25.7688
9.6218	29.647	25.2804	25.9578	25.8025
9.64739	29.6602	25.3152	25.9871	25.836
9.67297	29.6732	25.3499	26.0161	25.8693
9.69855	29.6858	25.3845	26.045	25.9023
9.72414	29.698	25.4188	26.0737	25.9352
9.74972	29.71	25.4531	26.1022	25.9678
9.77531	29.7215	25.4871	26.1304	26.0002
9.80089	29.7327	25.521	26.1585	26.0324
9.82647	29.7436	25.5547	26.1864	26.0644
9.85206	29.7541	25.5882	26.2141	26.0961
9.87764	29.7643	25.6216	26.2416	26.1276
9.90323	29.7741	25.6548	26.2689	26.1589
9.92881	29.7836	25.6879	26.296	26.1899
9.95439	29.7928	25.7207	26.3229	26.2208
9.97998	29.8015	25.7534	26.3438	26.2514
10	29.8082	25.7859	26.3458	26.2817
10.002	29.8088	25.8182	26.3495	26.3118
10.0056	29.81	25.8504	26.376	26.3417
10.0311	29.8181	25.8824	26.4023	26.3714
10.0567	29.8258	25.9142	26.4283	26.4008
10.0711	29.83	25.9458	26.4542	26.4299
10.0823	29.8332	25.9772	26.4798	26.4589
10.0941	29.8364	26.0084	26.5053	26.4876
10.1079	29.8402	26.0395	26.5305	26.516
10.1171	29.8426	26.0703	26.5555	26.5442
10.1335	29.8469	26.101	26.5803	26.5721
10.1401	29.8485	26.1315	26.6048	26.5938
10.1591	29.8532	26.1618	26.6292	26.596
10.1632	29.8542	26.1919	26.6533	26.5998
10.1846	29.8592	26.2218	26.6773	26.6273
10.1862	29.8595	26.2515	26.701	26.6545
10.2092	29.8646	26.281	26.7245	26.6814
10.2102	29.8648	26.3104	26.7477	26.7081
10.2322	29.8693	26.3395	26.7708	26.7346
10.2358	29.87	26.3684	26.7936	26.7608
10.2553	29.8738	26.3971	26.8162	26.7867
10.2614	29.875	26.4256	26.8386	26.8124
10.2783	29.878	26.454	26.8607	26.8378
10.287	29.8795	26.4821	26.8827	26.8629
10.3013	29.8819	26.51	26.9044	26.8878
10.3126	29.8837	26.5377	26.9258	26.9125
10.3243	29.8855	26.5652	26.9471	26.9368
10.3382	29.8876	26.5925	26.9681	26.9609
10.3473	29.8889	26.6195	26.9889	26.9848
10.3637	29.8911	26.6464	27.0094	27.0083
10.3704	29.8919	26.6731	27.0298	27.0316
10.3893	29.8942	26.6995	27.0498	27.0546
10.3934	29.8947	26.7257	27.0697	27.0774
10.4149	29.897	26.7517	27.0893	27.0999
10.4164	29.8972	26.7775	27.1087	27.1221
10.4394	29.8994	26.8031	27.1279	27.1441
10.4405	29.8994	26.8285	27.1468	27.1657
10.4625	29.9013	26.8536	27.1655	27.1871
10.4661	29.9015	26.8785	27.1839	27.2082
10.4855	29.9029	26.9032	27.2021	27.2291
10.4917	29.9032	26.9277	27.2201	27.2496
10.5085	29.9042	26.952	27.2378	27.2699
10.5172	29.9046	26.976	27.2553	27.2899
10.5315	29.9052	26.9998	27.2725	27.3096
10.5428	29.9056	27.0234	27.2895	27.3291
10.5546	29.906	27.0468	27.3063	27.3482
10.5684	29.9063	27.0699	27.3228	27.3671
10.5776	29.9064	27.0928	27.339	27.3857
10.594	29.9066	27.1154	27.3551	27.404
10.6006	29.9066	27.1379	27.3708	27.422
10.6196	29.9066	27.1601	27.3864	27.4397
10.6236	29.9065	27.1821	27.4016	27.4572
10.6452	29.9062	27.2038	27.4167	27.4743
10.6466	29.9061	27.2253	27.4315	27.4912
10.6697	29.9054	27.2466	27.446	27.5078
10.6707	29.9054	27.2676	27.4603	27.5241
10.6927	29.9045	27.2884	27.4744	27.5401
10.6963	29.9043	27.309	27.4881	27.5558
10.7157	29.9032	27.3293	27.5017	27.5712
10.7219	29.9028	27.3494	27.515	27.5863
10.7387	29.9017	27.3693	27.528	27.6011
10.7475	29.901	27.3889	27.5408	27.6156
10.7618	29.8998	27.4083	27.5533	27.6298
10.7731	29.8988	27.4274	27.5656	27.6438
10.7848	29.8977	27.4463	27.5776	27.6574
10.7987	29.8963	27.4649	27.5894	27.6707
10.8078	29.8953	27.4833	27.6009	27.6838
10.8242	29.8934	27.5015	27.6122	27.6965
10.8308	29.8926	27.5194	27.6232	27.7089
10.8498	29.8902	27.537	27.634	27.7211
10.8539	29.8896	27.5544	27.6366	27.7329
10.8754	29.8866	27.5716	27.6445	27.7444
10.8769	29.8863	27.5885	27.646	27.7557
10.8999	29.8828	27.6052	27.6547	27.7666
10.901	29.8826	27.6216	27.6552	27.7772
10.9229	29.8789	27.6378	27.6642	27.7875
10.9266	29.8783	27.6537	27.6647	27.7976
10.9459	29.8748	27.6693	27.673	27.8073
10.9522	29.8737	27.6847	27.6744	27.8167
10.9778	29.8686	27.6999	27.6815	27.8218
10.992	29.8657	27.7148	27.6839	27.8258
11	29.864	27.7295	27.6899	27.8298
11.0033	29.8633	27.7439	27.6931	27.8346
11.015	29.8607	27.758	27.698	27.8376
11.0289	29.8576	27.7719	27.702	27.8431
11.038	29.8554	27.7855	27.706	27.8452
11.0545	29.8515	27.7989	27.7107	27.8513
11.0611	29.8499	27.812	27.7137	27.8525
11.0801	29.8451	27.8249	27.7191	27.8591
11.0841	29.844	27.8375	27.7212	27.8596
11.1057	29.8383	27.8493	27.727	27.8664
11.1071	29.8379	27.8498	27.7273	27.8667
11.1301	29.8315	27.8516	27.7285	27.8729
11.1313	29.8312	27.8619	27.7352	27.874
11.1568	29.8237	27.8737	27.7356	27.8793
11.1824	29.8159	27.8853	27.7425	27.8809
11.208	29.8077	27.8966	27.7429	27.8853
11.2336	29.7992	27.9076	27.7492	27.8876
11.2592	29.7903	27.9184	27.7503	27.8911
11.2848	29.7811	27.9289	27.7556	27.8939
11.3103	29.7715	27.9391	27.7574	27.8967
11.3359	29.7616	27.9491	27.7619	27.9
11.3615	29.7513	27.9588	27.7642	27.902
11.3871	29.7407	27.9593	27.7679	27.9057
11.4127	29.7297	27.9678	27.7709	27.9071
11.4383	29.7184	27.9683	27.7737	27.9109
11.4638	29.7067	27.9761	27.7772	27.9111
11.4894	29.6947	27.9775	27.7794	27.9119
11.515	29.6824	27.9842	27.7833	27.9162
11.5406	29.6697	27.9864	27.7848	27.9165
11.5662	29.6567	27.9921	27.7891	27.9208
11.5918	29.6433	27.9951	27.79	27.921
11.6174	29.6295	27.9998	27.7946	27.9248
11.6429	29.6155	28.0035	27.7949	27.9255
11.6685	29.6011	28.0072	27.7997	27.9287
11.6941	29.5863	28.0116	27.7999	27.9297
11.7197	29.5712	28.0144	27.8042	27.9322
11.7453	29.5558	28.0195	27.805	27.9335
11.7709	29.5401	28.0214	27.8086	27.9355
11.7964	29.524	28.0271	27.8097	27.9371
11.822	29.5075	28.0282	27.8127	27.9386
11.8476	29.4907	28.0344	27.8142	27.9403
11.8732	29.4736	28.0348	27.8166	27.9414
11.8988	29.4562	28.0412	27.8185	27.9432
11.9244	29.4384	28.0415	27.8203	27.9439
11.9499	29.4203	28.0473	27.8225	27.9459
11.9755	29.4019	28.0483	27.8238	27.9462
12.0011	29.3831	28.0532	27.8262	27.9482
12.0267	29.364	28.0549	27.8271	27.9483
12.0523	29.3445	28.059	27.8296	27.9501
12.0779	29.3248	28.0611	27.8301	27.9502
12.1034	29.3047	28.0645	27.8328	27.9516
12.129	29.2843	28.0671	27.833	27.9519
12.1546	29.2635	28.0697	27.8356	27.9529
12.1802	29.2425	28.0729	27.8357	27.9532
12.2058	29.2211	28.0748	27.838	27.954
12.2314	29.1994	28.0783	27.8384	27.9543
12.257	29.1773	28.0796	27.8402	27.9548
12.2825	29.155	28.0835	27.8408	27.9551
12.3081	29.1323	28.0843	27.8422	27.9553
12.3337	29.1093	28.0885	27.8429	27.9555
12.3593	29.086	28.0887	27.844	27.9556
12.3849	29.0624	28.0929	27.8448	27.9556
12.4105	29.0384	28.0931	27.8455	27.9556
12.436	29.0142	28.0969	27.8464	27.9554
12.4616	28.9896	28.0975	27.8469	27.9554
12.4872	28.9648	28.1006	27.8477	27.9549
12.5128	28.9396	28.1016	27.848	27.9549
12.5384	28.9141	28.1042	27.8488	27.9542
12.564	28.8883	28.1055	27.8489	27.9541
12.5895	28.8622	28.1075	27.8496	27.9532
12.6151	28.8357	28.1091	27.8496	27.953
12.6407	28.809	28.1106	27.8501	27.952
12.6663	28.782	28.1124	27.8501	27.9516
12.6919	28.7547	28.1135	27.8503	27.9505
12.7175	28.727	28.1154	27.8504	27.9499
12.743	28.6991	28.1161	27.8504	27.9488
12.7686	28.6709	28.1182	27.8504	27.9478
12.7942	28.6424	28.1186	27.8502	27.9468
12.8198	28.6135	28.1207	27.8501	27.9454
12.8454	28.5844	28.1208	27.8499	27.9445
12.871	28.555	28.1228	27.8496	27.9428
12.8966	28.5253	28.1229	27.8493	27.9421
12.9221	28.4954	28.1246	27.8488	27.9398
12.9477	28.4651	28.1249	27.8485	27.9393
12.9733	28.4345	28.125	27.8478	27.9365
12.9989	28.4037	28.1262	27.8474	27.9363
13.0245	28.3726	28.1266	27.8464	27.9331
13.0501	28.3412	28.1275	27.8462	27.9329
13.0756	28.3095	28.128	27.8449	27.9296
13.1012	28.2775	28.1286	27.8448	27.929
13.1268	28.2452	28.1291	27.8431	27.9258
13.1524	28.2127	28.1296	27.843	27.9247
13.178	28.1799	28.13	27.8412	27.9218
13.2036	28.1469	28.1303	27.8409	27.9202
13.2291	28.1135	28.1306	27.8408	27.9176
13.2547	28.0799	28.1307	27.8391	27.9154
13.2803	28.046	28.131	27.8385	27.9131
13.3059	28.0119	28.131	27.8368	27.9102
13.3315	27.9775	28.131	27.8359	27.9083
13.3571	27.9428	28.131	27.8343	27.9047
13.3826	27.9078	28.1308	27.833	27.9033
13.4082	27.8726	28.1308	27.8316	27.899
13.4338	27.8372	28.1304	27.8298	27.8981
13.4594	27.8015	28.1304	27.8286	27.8929
13.485	27.7655	28.1298	27.8264	27.8926
13.5106	27.7293	28.1296	27.8255	27.8865
13.5362	27.6928	28.129	27.8227	27.8808
13.5617	27.6561	28.1286	27.8221	27.8798
13.5873	27.6191	28.1279	27.8187	27.8795
13.6129	27.5819	28.1273	27.8185	27.8728
13.6385	27.5444	28.1266	27.8147	27.8681
13.6641	27.5067	28.1258	27.8145	27.8654
13.6897	27.4687	28.1252	27.8107	27.8613
13.7152	27.4305	28.1239	27.81	27.8578
13.7408	27.3921	28.1234	27.8065	27.8543
13.7664	27.3534	28.1218	27.8052	27.8499
13.792	27.3145	28.1215	27.802	27.8471
13.8176	27.2754	28.1195	27.8002	27.8416
13.8432	27.236	28.1193	27.7974	27.8396
13.8687	27.1964	28.117	27.7949	27.8331
13.8943	27.1566	28.1168	27.7925	27.8318
13.9199	27.1166	28.1144	27.7894	27.8242
13.9455	27.0763	28.1139	27.7874	27.8238
13.9711	27.0358	28.1116	27.7836	27.8151
13.9967	26.9951	28.1107	27.7821	27.8056
14.0222	26.9542	28.1086	27.7775	27.7959
14.0478	26.9131	28.1073	27.7766	27.7858
14.0734	26.8717	28.1053	27.7712	27.7754
14.099	26.8301	28.1036	27.7709	27.7647
14.1246	26.7884	28.1018	27.765	27.7538
14.1502	26.7464	28.0996	27.7646	27.7425
14.1758	26.7042	28.0982	27.7588	27.7309
14.2013	26.6618	28.0953	27.7578	27.719
14.2269	26.6192	28.0943	27.7525	27.7068
14.2525	26.5764	28.0908	27.7506	27.6943
14.2781	26.5334	28.0901	27.7459	27.6815
14.3037	26.4902	28.086	27.7433	27.6685
14.3293	26.4469	28.0858	27.7391	27.6551
14.3548	26.4033	28.0812	27.7356	27.6414
14.3804	26.3595	28.081	27.7322	27.6274
14.406	26.3156	28.0765	27.7277	27.6131
14.4316	26.2715	28.0756	27.725	27.5986
14.4572	26.2271	28.0715	27.7196	27.5837
14.4828	26.1826	28.07	27.7175	27.5685
14.5083	26.138	28.0663	27.7112	27.5531
14.5339	26.0931	28.0642	27.7099	27.5373
14.5595	26.0481	28.0609	27.7025	27.5213
14.5851	26.0029	28.058	27.7021	27.505
14.6107	25.9575	28.0552	27.6941	27.4883
14.6363	25.912	28.0516	27.6936	27.4714
14.6618	25.8663	28.0494	27.6858	27.4542
14.6874	25.8204	28.045	27.6844	27.4367
14.713	25.7744	28.0433	27.6774	27.4189
14.7386	25.7282	28.038	27.6749	27.4009
14.7642	25.6819	28.037	27.6687	27.3825
14.7898	25.6354	28.0308	27.6652	27.3639
14.8154	25.5887	28.0305	27.6598	27.345
14.8409	25.5419	28.0238	27.6552	27.3258
14.8665	25.4949	28.0233	27.6507	27.3063
14.8921	25.4478	28.0168	27.645	27.2865
14.9177	25.4006	28.0156	27.6414	27.2665
14.9433	25.3532	28.0097	27.6345	27.2461
14.9689	25.3057	28.0076	27.6319	27.2255
14.9944	25.258	28.0023	27.6238	27.2046
15.02	25.2102	27.9993	27.6128	27.1835
15.0456	25.1623	27.9947	27.6016	27.162
15.0712	25.1142	27.9908	27.5901	27.1403
15.0968	25.0661	27.9897	27.5783	27.1183
15.1224	25.0177	27.9869	27.5663	27.0961
15.1479	24.9693	27.982	27.554	27.0735
15.1735	24.9207	27.9729	27.5524	27.0507
15.1991	24.8721	27.9707	27.5485	27.0276
15.2247	24.8233	27.9636	27.5415	27.0043
15.2503	24.7743	27.9623	27.5287	26.9807
15.2759	24.7253	27.954	27.5157	26.9568
15.3014	24.6762	27.9536	27.5024	26.9327
15.327	24.6269	27.9442	27.4889	26.9082
15.3526	24.5776	27.934	27.4751	26.8836
15.3782	24.5281	27.9237	27.4611	26.8586
15.4038	24.4786	27.913	27.4468	26.8334
15.4294	24.4289	27.9021	27.4323	26.808
15.4549	24.3792	27.8909	27.4175	26.7823
15.4805	24.3294	27.8795	27.4025	26.7563
15.5061	24.2794	27.8678	27.3872	26.7301
15.5317	24.2294	27.8559	27.3717	26.7036
15.5573	24.1793	27.8437	27.3559	26.6768
15.5829	24.1291	27.8312	27.3399	26.6498
15.6085	24.0788	27.8185	27.3237	26.6226
15.634	24.0285	27.8055	27.3072	26.5951
15.6596	23.9781	27.7922	27.2904	26.5674
15.6852	23.9276	27.7787	27.2734	26.5394
15.7108	23.877	27.765	27.2562	26.5111
15.7364	23.8263	27.751	27.2387	26.4827
15.762	23.7756	27.7367	27.221	26.4539
15.7875	23.7249	27.7222	27.2031	26.425
15.8131	23.674	27.7074	27.1849	26.3957
15.8387	23.6231	27.6924	27.1665	26.3663
15.8643	23.5722	27.6771	27.1478	26.3366
15.8899	23.5211	27.6615	27.1289	26.3067
15.9155	23.4701	27.6458	27.1098	26.2765
15.941	23.419	27.6297	27.0904	26.2461
15.9666	23.3678	27.6134	27.0708	26.2155
15.9922	23.3166	27.5969	27.0509	26.1846
16.0178	23.2653	27.5801	27.0309	26.1535
16.0434	23.214	27.563	27.0105	26.1222
16.069	23.1627	27.5458	26.99	26.0907
16.0945	23.1113	27.5282	26.9692	26.0589
16.1201	23.0599	27.5104	26.9482	26.0269
16.1457	23.0085	27.4924	26.927	25.9947
16.1713	22.957	27.4741	26.9055	25.9622
16.1969	22.9055	27.4556	26.8839	25.9296
16.2225	22.854	27.453	26.8808	25.8967
16.2481	22.8025	27.4516	26.8791	25.8636
16.2736	22.7509	27.4369	26.8619	25.8303
16.2992	22.6994	27.4179	26.8398	25.7967
16.3248	22.6478	27.3986	26.8174	25.763
16.3504	22.5962	27.3791	26.7948	25.7291
16.376	22.5446	27.3594	26.772	25.6949
16.4016	22.493	27.3394	26.749	25.6605
16.4271	22.4413	27.3192	26.7257	25.626
16.4527	22.3897	27.2988	26.7023	25.5912
16.4783	22.3381	27.2781	26.6786	25.5562
16.5039	22.2865	27.2572	26.6547	25.521
16.5295	22.2349	27.236	26.6305	25.4856
16.5551	22.1833	27.2146	26.6062	25.4501
16.5806	22.1317	27.193	26.5816	25.4143
16.6062	22.0801	27.1711	26.5568	25.3783
16.6318	22.0285	27.149	26.5318	25.3421
16.6574	21.977	27.1267	26.5066	25.3058
16.683	21.9255	27.1042	26.4812	25.2692
16.7086	21.874	27.0814	26.4556	25.2325
16.7341	21.8225	27.0584	26.4297	25.1956
16.7597	21.771	27.0351	26.4037	25.1585
16.7853	21.7196	27.0116	26.3774	25.1212
16.8109	21.6682	26.9879	26.351	25.0837
16.8365	21.6168	26.964	26.3243	25.0461
16.8621	21.5655	26.9399	26.2974	25.0082
16.8877	21.5142	26.9155	26.2704	24.9702
16.9132	21.463	26.8909	26.2431	24.9321
16.9388	21.4118	26.8661	26.2156	24.8937
16.9644	21.3607	26.8411	26.1879	24.8552
16.99	21.3096	26.8158	26.1601	24.8165
17.0156	21.2585	26.7904	26.132	24.7776
17.0412	21.2075	26.7647	26.1037	24.7386
17.0667	21.1566	26.7388	26.0752	24.6994
17.0923	21.1057	26.7126	26.0466	24.6601
17.1179	21.0549	26.6863	26.0177	24.6206
17.1435	21.0041	26.6598	25.9887	24.5809
17.1691	20.9534	26.633	25.9594	24.5411
17.1947	20.9028	26.606	25.93	24.5011
17.2202	20.8523	26.5789	25.9004	24.461
17.2458	20.8018	26.5515	25.8706	24.4207
17.2714	20.7514	26.5239	25.8406	24.3802
17.297	20.7011	26.4961	25.8104	24.3397
17.3226	20.6508	26.4681	25.78	24.2989
17.3482	20.6007	26.4398	25.7495	24.2581
17.3737	20.5506	26.4114	25.7187	24.2171
17.3993	20.5006	26.3828	25.6878	24.1759
17.4249	20.4507	26.354	25.6567	24.1346
17.4505	20.4009	26.325	25.6255	24.0932
17.4761	20.3512	26.2957	25.594	24.0516
17.5017	20.3016	26.2663	25.5624	24.0099
17.5273	20.2521	26.2367	25.5306	23.9681
17.5528	20.2026	26.2069	25.4987	23.9262
17.5784	20.1533	26.1769	25.4665	23.8841
17.604	20.1041	26.1467	25.4342	23.8419
17.6296	20.055	26.1163	25.4017	23.7996
17.6552	20.0061	26.0857	25.3691	23.7571
17.6808	19.9572	26.0549	25.3363	23.7146
17.7063	19.9084	26.024	25.3033	23.6719
17.7319	19.8598	25.9928	25.2701	23.6291
17.7575	19.8113	25.9615	25.2368	23.5862
17.7831	19.7629	25.93	25.2034	23.5432
17.8087	19.7146	25.8983	25.1697	23.5
17.8343	19.6665	25.8664	25.136	23.4568
17.8598	19.6184	25.8344	25.102	23.4135
17.8854	19.5706	25.8021	25.0679	23.37
17.911	19.5228	25.7697	25.0336	23.3265
17.9366	19.4752	25.7371	24.9992	23.2828
17.9622	19.4277	25.7043	24.9647	23.2391
17.9878	19.3804	25.6714	24.93	23.1953
18.0133	19.3332	25.6383	24.8951	23.1514
18.0389	19.2861	25.605	24.8601	23.1073
18.0645	19.2392	25.5715	24.8249	23.0632
18.0901	19.1925	25.5379	24.7896	23.019
18.1157	19.1459	25.5041	24.7542	22.9748
18.1413	19.0994	25.4701	24.7186	22.9304
18.1669	19.0532	25.436	24.6829	22.886
18.1924	19.007	25.4017	24.647	22.8414
18.218	18.9611	25.3672	24.611	22.7968
18.2436	18.9152	25.3326	24.5749	22.7522
18.2692	18.8696	25.2978	24.5386	22.7074
18.2948	18.8241	25.2629	24.5022	22.6626
18.3204	18.7788	25.2278	24.4656	22.6177
18.3459	18.7337	25.1926	24.4289	22.5728
18.3715	18.6887	25.1572	24.3921	22.5278
18.3971	18.6439	25.1216	24.3552	22.4827
18.4227	18.5993	25.0859	24.3181	22.4376
18.4483	18.5549	25.0501	24.281	22.3924
18.4739	18.5106	25.014	24.2437	22.3471
18.4994	18.4666	24.9779	24.2062	22.3018
18.525	18.4227	24.9416	24.1687	22.2565
18.5506	18.379	24.9052	24.131	22.2111
18.5762	18.3355	24.8686	24.0932	22.1656
18.6018	18.2922	24.8319	24.0553	22.1201
18.6274	18.2491	24.795	24.0173	22.0746
18.6529	18.2061	24.758	23.9792	22.029
18.6785	18.1634	24.7209	23.9409	21.9834
18.7041	18.1209	24.6836	23.9026	21.9377
18.7297	18.0786	24.6462	23.8641	21.892
18.7553	18.0365	24.6086	23.8255	21.8463
18.7809	17.9946	24.571	23.7868	21.8005
18.8065	17.9529	24.5332	23.7481	21.7548
18.832	17.9114	24.4952	23.7092	21.7089
18.8576	17.8701	24.4572	23.6702	21.6631
18.8832	17.829	24.419	23.6311	21.6173
18.9088	17.7882	24.3807	23.5919	21.5714
18.9344	17.7476	24.3423	23.5527	21.5255
18.96	17.7071	24.3037	23.5133	21.4796
18.9855	17.667	24.2651	23.4738	21.4336
19.0111	17.627	24.2263	23.4343	21.3877
19.0367	17.5873	24.1874	23.3946	21.3417
19.0623	17.5477	24.1484	23.3549	21.2958
19.0879	17.5085	24.1093	23.315	21.2498
19.1135	17.4694	24.07	23.2751	21.2038
19.139	17.4306	24.0307	23.2351	21.1579
19.1646	17.392	23.9912	23.1951	21.1119
19.1902	17.3537	23.9517	23.1549	21.0659
19.2158	17.3156	23.912	23.1147	21.02
19.2414	17.2777	23.8722	23.0744	20.974
19.267	17.2401	23.8324	23.034	20.9281
19.2925	17.2027	23.7924	22.9935	20.8822
19.3181	17.1655	23.7523	22.953	20.8362
19.3437	17.1287	23.7122	22.9124	20.7903
19.3693	17.092	23.6719	22.8717	20.7445
19.3949	17.0556	23.6316	22.8309	20.6986
19.4205	17.0195	23.5911	22.7901	20.6527
19.4461	16.9836	23.5506	22.7493	20.6069
19.4716	16.948	23.51	22.7083	20.5611
19.4972	16.9126	23.4692	22.6673	20.5154
19.5228	16.8775	23.4285	22.6263	20.4696
19.5484	16.8427	23.3876	22.5851	20.4239
19.574	16.8081	23.3466	22.544	20.3783
19.5996	16.7738	23.3056	22.5027	20.3326
19.6251	16.7397	23.2644	22.4615	20.287
19.6507	16.7059	23.2232	22.4201	20.2415
19.6763	16.6724	23.182	22.3787	20.196
19.7019	16.6392	23.1406	22.3373	20.1505
19.7275	16.6062	23.0992	22.2958	20.1051
19.7531	16.5735	23.0577	22.2543	20.0597
19.7786	16.541	23.0161	22.2127	20.0144
19.8042	16.5089	22.9745	22.1711	19.9691
19.8298	16.477	22.9328	22.1295	19.9239
19.8554	16.4454	22.891	22.0878	19.8788
19.881	16.4141	22.8492	22.0461	19.8337
19.9066	16.3831	22.8073	22.0043	19.7886
19.9321	16.3524	22.7654	21.9625	19.7437
19.9577	16.3219	22.7234	21.9207	19.6988
19.9833	16.2917	22.6813	21.8788	19.6539
20.0089	16.2619	22.6392	21.837	19.6092
20.0345	16.2323	22.597	21.795	19.5645
20.0601	16.203	22.5548	21.7531	19.5199
20.0857	16.174	22.5126	21.7111	19.4753
20.1112	16.1453	22.4702	21.6692	19.4309
20.1368	16.1168	22.4279	21.6272	19.3865
20.1624	16.0887	22.3855	21.5851	19.3422
20.188	16.0609	22.343	21.5431	19.298
20.2136	16.0334	22.3005	21.501	19.2538
20.2392	16.0062	22.258	21.459	19.2098
20.2647	15.9792	22.2154	21.4169	19.1658
20.2903	15.9526	22.1728	21.3748	19.122
20.3159	15.9263	22.1302	21.3327	19.0782
20.3415	15.9003	22.0875	21.2906	19.0345
20.3671	15.8746	22.0448	21.2485	18.991
20.3927	15.8492	22.0021	21.2064	18.9475
20.4182	15.8242	21.9594	21.1643	18.9041
20.4438	15.7994	21.9166	21.1222	18.8609
20.4694	15.7749	21.8738	21.08	18.8177
20.495	15.7508	21.8309	21.0379	18.7747
20.5206	15.727	21.7881	20.9958	18.7317
20.5462	15.7035	21.7452	20.9537	18.6889
20.5717	15.6803	21.7023	20.9116	18.6462
20.5973	15.6574	21.6594	20.8695	18.6036
20.6229	15.6348	21.6165	20.8275	18.5611
20.6485	15.6126	21.5736	20.7854	18.5187
20.6741	15.5907	21.5307	20.7434	18.4765
20.6997	15.5691	21.4877	20.7013	18.4344
20.7253	15.5478	21.4448	20.6593	18.3924
20.7508	15.5268	21.4018	20.6173	18.3505
20.7764	15.5062	21.3588	20.5754	18.3088
20.802	15.4859	21.3159	20.5334	18.2672
20.8276	15.4659	21.2729	20.4915	18.2257
20.8532	15.4463	21.2299	20.4496	18.1844
20.8788	15.427	21.187	20.4077	18.1432
20.9043	15.408	21.144	20.3659	18.1022
20.9299	15.3893	21.1011	20.3241	18.0613
20.9555	15.371	21.0581	20.2823	18.0205
20.9811	15.353	21.0152	20.2406	17.9799
21.0067	15.3354	20.9723	20.1989	17.9394
21.0323	15.318	20.9294	20.1572	17.8991
21.0578	15.301	20.8865	20.1156	17.8589
21.0834	15.2844	20.8436	20.074	17.8189
21.109	15.2681	20.8008	20.0325	17.779
21.1346	15.2521	20.7579	19.991	17.7393
21.1602	15.2364	20.7151	19.9495	17.6997
21.1858	15.2211	20.6723	19.9081	17.6603
21.2113	15.2062	20.6296	19.8668	17.6211
21.2369	15.1916	20.5868	19.8255	17.582
21.2625	15.1773	20.5441	19.7842	17.5431
21.2881	15.1633	20.5014	19.743	17.5044
21.3137	15.1497	20.4588	19.7019	17.4658
21.3393	15.1365	20.4162	19.6608	17.4274
21.3648	15.1235	20.3736	19.6198	17.3892
21.3904	15.111	20.3311	19.5788	17.3511
21.416	15.0987	20.2886	19.5379	17.3132
21.4416	15.0869	20.2461	19.4971	17.2755
21.4672	15.0753	20.2037	19.4563	17.238
21.4928	15.0641	20.1613	19.4156	17.2006
21.5184	15.0533	20.119	19.375	17.1635
21.5439	15.0428	20.0767	19.3345	17.1265
21.5695	15.0326	20.0345	19.294	17.0897
21.5951	15.0228	19.9923	19.2535	17.0531
21.6207	15.0134	19.9502	19.2132	17.0167
21.6463	15.0043	19.9081	19.1729	16.9805
21.6719	14.9955	19.8661	19.1328	16.9445
21.6974	14.9871	19.8241	19.0927	16.9086
21.723	14.9791	19.7822	19.0526	16.873
21.7437	14.9728	19.7404	19.0127	16.8375
21.7486	14.9714	19.6986	18.9728	16.8023
21.7668	14.9661	19.6569	18.9331	16.7673
21.7742	14.964	19.6152	18.8934	16.7324
21.7898	14.9597	19.5736	18.8538	16.6978
21.7998	14.957	19.5321	18.8143	16.6634
21.8128	14.9536	19.4907	18.7749	16.6291
21.8254	14.9504	19.4493	18.7356	16.5951
21.8358	14.9478	19.408	18.6964	16.5613
21.8509	14.9441	19.3668	18.6573	16.5277
21.8589	14.9422	19.3256	18.6182	16.4943
21.8765	14.9381	19.2845	18.5793	16.4612
21.8819	14.9369	19.2436	18.5405	16.4282
21.9021	14.9326	19.2026	18.5018	16.3955
21.9049	14.932	19.1618	18.4632	16.363
21.9277	14.9273	19.1211	18.4247	16.3307
21.9279	14.9273	19.0804	18.3863	16.2986
21.951	14.9229	19.0399	18.348	16.2668
21.9533	14.9224	18.9994	18.3098	16.2352
21.9789	14.9179	18.959	18.2718	16.2038
21.997	14.9149	18.9187	18.2338	16.1726
22	14.9144	18.8785	18.196	16.1417
22.0044	14.9137	18.8385	18.1583	16.111
22.03	14.9099	18.7985	18.1207	16.0805
22.043	14.9081	18.7586	18.0832	16.0503
22.0556	14.9064	18.7188	18.0458	16.0203
22.0661	14.9051	18.6791	18.0086	15.9906
22.0812	14.9033	18.6395	17.9715	15.961
22.0891	14.9024	18.6	17.9345	15.9318
22.1068	14.9006	18.5606	17.8977	15.9027
22.1121	14.9	18.5213	17.861	15.8739
22.1324	14.8982	18.4822	17.8244	15.8454
22.1351	14.8979	18.4431	17.7879	15.817
22.158	14.8961	18.4042	17.7516	15.789
22.1582	14.8961	18.3654	17.7154	15.7612
22.1812	14.8945	18.3267	17.6793	15.7336
22.1835	14.8944	18.2881	17.6434	15.7063
22.2042	14.8933	18.2497	17.6076	15.6792
22.2091	14.8931	18.2113	17.572	15.6524
22.2272	14.8923	18.1731	17.5365	15.6258
22.2347	14.8921	18.135	17.5012	15.5995
22.2503	14.8917	18.097	17.4659	15.5735
22.2603	14.8914	18.0592	17.4309	15.5477
22.2733	14.8913	18.0215	17.396	15.5221
22.2859	14.8912	17.9839	17.3612	15.4969
22.2963	14.8912	17.9465	17.3266	15.4719
22.3115	14.8912	17.9092	17.2921	15.4471
22.3193	14.8913	17.872	17.2578	15.4226
22.337	14.8917	17.8349	17.2237	15.3984
22.3423	14.8918	17.798	17.1897	15.3744
22.3626	14.8925	17.7613	17.1558	15.3507
22.3654	14.8926	17.7246	17.1221	15.3273
22.3882	14.8936	17.6882	17.0886	15.3042
22.3884	14.8936	17.6518	17.0552	15.2813
22.4114	14.8949	17.6156	17.022	15.2587
22.4138	14.8951	17.5796	16.989	15.2363
22.4344	14.8966	17.5437	16.9561	15.2142
22.4394	14.897	17.5079	16.9234	15.1924
22.4575	14.8985	17.4723	16.8909	15.1709
22.465	14.8992	17.4369	16.8585	15.1497
22.4805	14.9007	17.4016	16.8263	15.1287
22.4905	14.9017	17.3664	16.7943	15.108
22.5035	14.9032	17.3315	16.7624	15.0876
22.5161	14.9046	17.2966	16.7307	15.0675
22.5265	14.9059	17.262	16.6992	15.0476
22.5417	14.9079	17.2275	16.6679	15.028
22.5495	14.909	17.1931	16.6368	15.0088
22.5673	14.9115	17.1589	16.6058	14.9897
22.5726	14.9123	17.1249	16.575	14.971
22.5929	14.9155	17.0911	16.5444	14.9526
22.5956	14.916	17.0574	16.5139	14.9344
22.6185	14.9198	17.0239	16.4837	14.9166
22.6186	14.9199	16.9905	16.4536	14.899
22.6416	14.9241	16.9574	16.4238	14.8817
22.644	14.9245	16.9244	16.3941	14.8647
22.6647	14.9286	16.8916	16.3646	14.848
22.6696	14.9296	16.8589	16.3353	14.8316
22.6877	14.9333	16.8264	16.3061	14.8154
22.6952	14.935	16.7941	16.2772	14.7996
22.7107	14.9384	16.762	16.2485	14.7841
22.7208	14.9407	16.7301	16.2199	14.7688
22.7337	14.9437	16.6983	16.1916	14.7539
22.7464	14.9468	16.6668	16.1635	14.7392
22.7568	14.9494	16.6354	16.1355	14.7248
22.772	14.9532	16.6042	16.1078	14.7108
22.7798	14.9553	16.5732	16.0802	14.697
22.7976	14.96	16.5423	16.0529	14.6835
22.8028	14.9615	16.5117	16.0257	14.6704
22.8231	14.9672	16.4812	15.9988	14.6575
22.8258	14.968	16.451	15.972	14.6449
22.8487	14.9747	16.4209	15.9455	14.6326
22.8743	14.9826	16.3911	15.9192	14.6207
22.8999	14.9908	16.3614	15.893	14.609
22.9255	14.9993	16.3319	15.8671	14.5976
22.9511	15.0082	16.3026	15.8414	14.5865
22.9766	15.0175	16.2735	15.8159	14.5758
23	15.0262	16.2447	15.7907	14.5653
23.0022	15.0271	16.216	15.7656	14.5551
23.01	15.0301	16.1875	15.7407	14.5453
23.0278	15.037	16.1592	15.7161	14.5357
23.0534	15.0473	16.1311	15.6917	14.5265
23.079	15.058	16.1033	15.6675	14.5265
23.1046	15.069	16.0756	15.6435	14.5184
23.1301	15.0803	16.0482	15.6197	14.5175
23.1557	15.092	16.0209	15.5961	14.5106
23.1813	15.104	15.9939	15.5728	14.5089
23.2069	15.1164	15.9671	15.5497	14.503
23.2325	15.1291	15.9405	15.5268	14.5006
23.2581	15.1422	15.9141	15.5041	14.4957
23.2836	15.1556	15.8879	15.4817	14.4925
23.3092	15.1694	15.8619	15.4595	14.4886
23.3348	15.1835	15.8362	15.4375	14.4848
23.3604	15.1979	15.8106	15.4157	14.4818
23.386	15.2127	15.7853	15.3942	14.4774
23.4116	15.2278	15.7602	15.3728	14.4752
23.4372	15.2432	15.7353	15.3518	14.4703
23.4627	15.259	15.7107	15.3309	14.4689
23.4883	15.2752	15.6862	15.3103	14.4635
23.5139	15.2916	15.662	15.2899	14.4629
23.5395	15.3084	15.638	15.2697	14.457
23.5651	15.3256	15.6143	15.2498	14.457
23.5907	15.343	15.5907	15.2301	14.4515
23.6162	15.3608	15.5674	15.2107	14.4509
23.6418	15.379	15.5443	15.1914	14.4461
23.6674	15.3975	15.5215	15.1724	14.445
23.693	15.4163	15.4989	15.1537	14.4411
23.7186	15.4354	15.4765	15.1352	14.4394
23.7442	15.4548	15.4543	15.1169	14.4362
23.7697	15.4746	15.4324	15.0989	14.4342
23.7953	15.4947	15.4107	15.0811	14.4317
23.8209	15.5152	15.3892	15.0635	14.4292
23.8465	15.536	15.368	15.0462	14.4274
23.8721	15.557	15.347	15.0291	14.4246
23.8977	15.5785	15.3262	15.0123	14.4233
23.9232	15.6002	15.3057	14.9957	14.4203
23.9488	15.6223	15.2854	14.9794	14.4195
23.9744	15.6446	15.2654	14.9633	14.4163
24	15.6673	15.2456	14.9474	14.4126
